# Supplementary material for: Conflict-related intentional injuries in Baghdad, Iraq, 2003–2014: A modeling study and proposed method for calculating burden of injury in conflict
Source: PLoS Med. 2021 Aug 5;18(8):e1003673. doi: 10.1371/journal.pmed.1003673 (PMC8376016; doi:10.1371/journal.pmed.1003673)
Supplement: S1 DALY Data — The data are provided in the csv file format. (CSV) [file pmed.1003673.s005.csv]

studyid	intentionaltype	injuredage	wasinjdeath	part1	part2	disabledlength	howlongdiscat	wherecare	IYLs	Pred_ex	MN.mapping_for_N	I_DALYs	Asp_DALYs
3370	Blast/Explosive	24	NA	Lower leg	Head	NA	Disability is continuing	Hospital	45.4	62.9552	NA	NA	NA
5034	GSW	22	NA	Upper leg	Lower leg	NA	Disability is continuing	Work or Private Clinic	47.4	64.931519	inj_foreign_other	NA	NA
4720	Blast/Explosive	43	NA	Head	Abdomen	NA	Disability is continuing	Work or Private Clinic	26.4	44.291114	N48	1.21559856	2.039402061
3736	GSW	35	NA	Chest	Pelvis	NA	Disability is continuing	Work or Private Clinic	34.4	52.09721	N48	1.58396176	2.398836873
88	Shelling	35	NA	Upper leg	NA	1.5	For years	Work or Private Clinic	34.4	52.09721	N17	0.0368241	0.0368241
2214	Other	44	NA	Back/Spine	NA	NA	Disability is continuing	Work or Private Clinic	25.4	43.321703	N48	1.16955316	1.994765143
2528	Other	24	Death due to Injury	Chest	NA	NA	NA	No Care	0	62.9552		45.4	62.9552
3621	Burns	16	Death due to Injury	Head	Chest	NA	NA	NA	0	70.866919		53.4	70.866919
4006	Shelling	30	Death due to Injury	Head	Upper leg	NA	NA	NA	0	57.023441		39.4	57.023441
818	GSW	42	Death due to Injury	Chest	Back/Spine	NA	NA	NA	0	45.260526		27.4	45.260526
2659	Shelling	32	NA	Lower arm	NA	NA	Disability is continuing	Hospital	37.4	55.052949	N1	2.94129308	4.329595132
2969	Blast/Explosive	28	NA	Chest	Abdomen	NA	Disability is continuing	Work or Private Clinic	41.4	59.000881	N8	0.72363888	1.031288199
442	GSW	29	NA	Lower leg	NA	NA	Disability is continuing	Hospital	40.4	58.012161	N48	1.86023416	2.671193158
2932	Shelling	15	NA	Lower leg	NA	NA	Disability is continuing	Work or Private Clinic	54.4	71.856689	N17	1.33548736	1.764038601
2138	GSW	55	Death due to Injury	Head	Chest	NA	NA	NA	0	32.894291		14.4	32.894291
2904	Shelling	59	NA	Back/Spine	Upper leg	NA	Disability is continuing	Work or Private Clinic	10.4	29.20861	N34	1.86081792	5.226144703
4064	GSW	28	Death due to Injury	Head	NA	NA	NA	NA	0	59.000881		41.4	59.000881
3230	Blast/Explosive	46	Death due to Injury	Head	Abdomen	NA	NA	Hospital	0	41.398077		23.4	41.398077
130	GSW	34	NA	Head	NA	NA	Disability is continuing	Nurse/Other	35.4	53.082456	N48	1.63000716	2.44420292
1084	Other	36	NA	Back/Spine	NA	NA	Disability is continuing	Work or Private Clinic	33.4	51.117638	N34	5.97608832	9.146213156
1612	Shelling	27	NA	Head	NA	NA	Disability is continuing	No Care	42.4	59.989601	N48	10.05856472	14.23135104
2990	Shelling	32	NA	Lower leg	NA	NA	Disability is continuing	Work or Private Clinic	37.4	55.052949	N17	0.91814756	1.351516866
642	Shelling	19	NA	Face	Lower leg	NA	Disability is continuing	Hospital	50.4	67.897607	N48	2.32068816	3.126372473
3613	GSW	40	Death due to Injury	Head	NA	NA	NA	NA	0	47.199348		29.4	47.199348
3622	GSW	29	Death due to Injury	Head	NA	NA	NA	NA	0	58.012161		40.4	58.012161
564	GSW	24	Death due to Injury	Chest	NA	NA	NA	NA	0	62.9552		45.4	62.9552
1748	Other	26	Death Maybe due to Injury	Abdomen	NA	1	For years	Hospital	43.4	60.978321	N48	0.0460454	0.0460454
4921	Shelling	24	NA	Face	Lower arm	NA	Disability is continuing	Work or Private Clinic	45.4	62.9552	N48	2.09046116	2.898797366
576	GSW	28	Death due to Injury	Head	Chest	NA	NA	No Care	0	59.000881		41.4	59.000881
968	Shelling	20	NA	Lower leg	Foot	0.166666667	For months	Hospital	49.4	66.907837	N17	0.0080244	0.0080244
2384	GSW	36	NA	Upper arm	NA	NA	Disability is continuing	Hospital	33.4	51.117638	N48	1.53791636	2.353732089
463	GSW	24	Death due to Injury	Head	Abdomen	NA	NA	NA	0	62.9552		45.4	62.9552
1132	Shelling	52	NA	Upper arm	NA	0.166666667	For months	Work or Private Clinic	17.4	35.706448	inj_foreign_other	NA	NA
4744	GSW	70	NA	Back/Spine	Abdomen	NA	Disability is continuing	Hospital	-0.6	19.41143	N48	-0.02762724	0.893807059
2828	Shelling	42	Death due to Injury	Head	Abdomen	NA	NA	NA	0	45.260526		27.4	45.260526
3097	Other	44	NA	Back/Spine	NA	NA	Disability is continuing	Work or Private Clinic	25.4	43.321703	N34	4.54468992	7.751327045
3640	GSW	34	Death due to Injury	Chest	NA	NA	NA	NA	0	53.082456		35.4	53.082456
2025	Other	18	NA	Head	NA	NA	Disability is continuing	Work or Private Clinic	51.4	68.887378	N29	32.7418	43.88125979
4997	GSW	55	Death due to Injury	Head	NA	NA	NA	NA	0	32.894291		14.4	32.894291
296	GSW	23	Death due to Injury	Head	NA	NA	NA	NA	0	63.943359		46.4	63.943359
1697	Shelling	35	NA	Neck	Foot	NA	Disability is continuing	Hospital	34.4	52.09721	N48	1.58396176	2.398836873
2923	Shelling	41	NA	Lower leg	NA	NA	Disability is continuing	Work or Private Clinic	28.4	46.229937	N17	0.69720296	1.134917215
622	Shelling	NA	Death due to Injury	Head	Chest	NA	NA	NA	0	NA		NA	NA
2462	GSW	30	Death due to Injury	Head	Upper arm	NA	NA	Hospital	0	57.023441		39.4	57.023441
187	GSW	24	NA	Lower leg	NA	NA	Disability is continuing	Work or Private Clinic	45.4	62.9552	N48	2.09046116	2.898797366
372	Shelling	36	NA	Lower arm	NA	0.5	For months	No Care	33.4	51.117638	N18	0.0116414	0.0116414
4050	GSW	21	Death due to Injury	Head	Neck	NA	NA	NA	0	65.919678		48.4	65.919678
1555	GSW	16	NA	Back/Spine	NA	NA	Disability is continuing	Hospital	53.4	70.866919	N34	9.55458432	12.67984931
3335	GSW	63	Death due to Injury	Head	Chest	NA	NA	NA	0	25.58674		6.4	25.58674
2773	Shelling	25	NA	Head	Hand	NA	Disability is continuing	Hospital	44.4	61.967041	N48	2.04441576	2.85329719
449	GSW	38	Death due to Injury	Neck	Chest	NA	NA	NA	0	49.158493		31.4	49.158493
2800	Shelling	20	NA	Back/Spine	NA	NA	Disability is continuing	Hospital	49.4	66.907837	NA	NA	NA
45	Burns	NA	Death due to Injury	Lower arm	NA	NA	NA	NA	0	NA		NA	NA
1487	GSW	6	Death due to Injury	Back/Spine	Abdomen	NA	NA	NA	0	80.810394		63.4	80.810394
4778	Other	27	NA	Upper leg	Lower leg	NA	Disability is continuing	Work or Private Clinic	42.4	59.989601	N48	1.95232496	2.762245174
603	Other	67	NA	Lower leg	NA	NA	Disability is continuing	Work or Private Clinic	2.4	22.036436	N17	0.05891856	0.540981282
4366	Blast/Explosive	28	NA	Head	Abdomen	0.583333333	For months	Work or Private Clinic	41.4	59.000881	N23	0.065127067	0.065127067
162	Shelling	23	NA	Upper leg	NA	NA	Disability is continuing	Hospital	46.4	63.943359	N17	1.13909216	1.569771097
2829	Shelling	40	Death due to Injury	Head	Chest	NA	NA	NA	0	47.199348		29.4	47.199348
577	GSW	18	Death due to Injury	Head	Chest	NA	NA	No Care	0	68.887378		51.4	68.887378
101	GSW	21	NA	Lower arm	NA	NA	Disability is continuing	Work or Private Clinic	48.4	65.919678	N18	0.78517384	1.069388568
4902	Blast/Explosive	30	NA	Abdomen	NA	NA	Disability is continuing	Work or Private Clinic	39.4	57.023441	N48	1.81418876	2.62566715
169	GSW	25	NA	Lower leg	NA	0.019230769	For weeks	Hospital	44.4	61.967041	N48	0.006391688	0.006391688
2817	Shelling	18	Death due to Injury	Head	NA	NA	NA	NA	0	68.887378		51.4	68.887378
171	GSW	25	NA	Face	Upper arm	0.038461538	For weeks	Hospital	44.4	61.967041	N48	0.012783377	0.012783377
1699	Shelling	37	NA	Head	NA	NA	Disability is continuing	Hospital	32.4	50.138065	N29	20.6388	31.93794741
3330	Other	20	Death due to Injury	NA	NA	NA	NA	NA	0	66.907837		49.4	66.907837
1747	Other	52	Death Maybe due to Injury	Abdomen	NA	4	For years	Hospital	17.4	35.706448	N48	0.1841816	0.1841816
3891	Shelling	33	NA	Head	NA	NA	Disability is continuing	Work or Private Clinic	36.4	54.067702	N29	23.1868	34.44112617
3008	GSW	25	NA	Chest	Upper arm	NA	Disability is continuing	Hospital	44.4	61.967041	N14	0.4337658	0.605387007
3450	GSW	45	Death due to Injury	Head	NA	NA	NA	NA	0	42.352291		24.4	42.352291
1249	Blast/Explosive	35	NA	Head	Back/Spine	NA	Disability is continuing	Hospital	34.4	52.09721	N48	1.58396176	2.398836873
317	Blast/Explosive	39	Death due to Injury	Chest	Abdomen	NA	NA	NA	0	48.178921		30.4	48.178921
4065	GSW	19	Death due to Injury	Head	NA	NA	NA	NA	0	67.897607		50.4	67.897607
3214	GSW	18	Death due to Injury	Face	NA	NA	NA	Hospital	0	68.887378		51.4	68.887378
2787	Shelling	50	NA	Upper leg	NA	0.010958904	For days	Hospital	19.4	37.581219	NA	NA	NA
2939	Blast/Explosive	10	NA	Lower leg	NA	NA	Disability is continuing	Work or Private Clinic	59.4	76.831207	N1	4.67146548	6.04232881
4060	Torture	29	Death due to Injury	Neck	NA	NA	NA	NA	0	58.012161		40.4	58.012161
5012	GSW	13	NA	Neck	Lower leg	NA	Disability is continuing	Hospital	56.4	73.846497	N1	4.43553288	5.807598679
599	Shelling	36	NA	Head	NA	NA	Disability is continuing	Work or Private Clinic	33.4	51.117638	N48	1.53791636	2.353732089
645	Shelling	51	NA	Upper leg	Foot	NA	Disability is continuing	Work or Private Clinic	18.4	36.643833	N48	0.84723536	1.687279948
3310	GSW	33	NA	Head	Abdomen	NA	Disability is continuing	Work or Private Clinic	36.4	54.067702	N48	1.67605256	2.489568966
2951	Other	37	Death due to Injury	Head	NA	NA	NA	NA	0	50.138065		32.4	50.138065
974	Blast/Explosive	39	NA	Lower leg	NA	NA	Disability is continuing	Hospital	30.4	48.178921	N17	0.74630176	1.182763603
3260	Stab	14	NA	Upper arm	Upper leg	0.038461538	For weeks	Hospital	55.4	72.851593	N48	0.012783377	0.012783377
3024	GSW	65	NA	Back/Spine	Abdomen	NA	Disability is continuing	Work or Private Clinic	4.4	23.78644	N34	0.78726912	4.25598402
1305	GSW	33	Death due to Injury	Face	Chest	NA	NA	NA	0	54.067702		36.4	54.067702
278	Shelling	18	NA	Lower arm	Upper leg	NA	Disability is continuing	Work or Private Clinic	51.4	68.887378	N15	1.60751444	2.154425192
4477	Stab	27	Death due to Injury	Upper leg	Lower leg	2	For weeks	Hospital	0	59.989601		42.4	59.989601
2816	Shelling	20	Death due to Injury	Head	Abdomen	NA	NA	NA	0	66.907837		49.4	66.907837
2600	GSW	20	NA	Lower leg	NA	0.5	For months	Nurse/Other	49.4	66.907837	N17	0.0240732	0.0240732
480	Stab	45	NA	Abdomen	Lower leg	NA	Disability is continuing	Work or Private Clinic	24.4	42.352291	N48	1.12350776	1.95012818
942	GSW	48	NA	Lower leg	NA	NA	Disability is continuing	Hospital	21.4	39.489648	inj_foreign_other	NA	NA
3570	Other	13	NA	Head	Back/Spine	NA	Disability is continuing	Hospital	56.4	73.846497	N48	2.59696056	3.400291493
2919	Blast/Explosive	24	NA	Lower leg	NA	NA	Disability is continuing	Work or Private Clinic	45.4	62.9552	N17	1.11454276	1.545512387
3003	GSW	24	NA	Upper leg	Lower leg	NA	Disability is continuing	Work or Private Clinic	45.4	62.9552	N48	2.09046116	2.898797366
5113	Other	18	Death due to Injury	Head	Upper arm	NA	NA	NA	0	68.887378		51.4	68.887378
3433	GSW	37	Death due to Injury	Chest	Lower leg	NA	NA	NA	0	50.138065		32.4	50.138065
4440	Shelling	28	NA	Face	Back/Spine	NA	Disability is continuing	Work or Private Clinic	41.4	59.000881	N48	1.90627956	2.716719166
2529	Other	65	Death due to Injury	Head	Chest	NA	NA	No Care	0	23.78644		4.4	23.78644
1045	Blast/Explosive	18	NA	Lower arm	Hand	NA	Disability is continuing	Hospital	51.4	68.887378	N18	0.83384164	1.117532378
2550	Other	26	Death due to Injury	Head	Face	NA	NA	NA	0	60.978321		43.4	60.978321
3511	Other	35	Death due to Injury	Head	Chest	NA	NA	NA	0	52.09721		34.4	52.09721
3047	GSW	28	NA	Lower leg	NA	0.25	For months	Hospital	41.4	59.000881	N17	0.0120366	0.0120366
563	Other	44	NA	Lower leg	NA	2	For years	Nurse/Other	25.4	43.321703	N17	0.0490988	0.0490988
3809	GSW	36	Death due to Injury	Head	NA	NA	NA	NA	0	51.117638		33.4	51.117638
2414	GSW	25	NA	Upper arm	NA	NA	Disability is continuing	Hospital	44.4	61.967041	N48	2.04441576	2.85329719
3130	GSW	35	Death due to Injury	Head	NA	NA	NA	Hospital	0	52.09721		34.4	52.09721
911	Blast/Explosive	58	Death due to Injury	Head	Chest	NA	NA	NA	0	30.13003		11.4	30.13003
4067	GSW	25	NA	Back/Spine	Abdomen	NA	Disability is continuing	Hospital	44.4	61.967041	N48	2.04441576	2.85329719
3218	Other	50	Death due to Injury	Face	Abdomen	NA	NA	NA	0	37.581219		19.4	37.581219
4776	Other	1	NA	Head	NA	NA	Disability is continuing	Hospital	68.4	85.767479	N48	3.14950536	3.949197878
4478	GSW	35	Death due to Injury	Head	NA	NA	NA	NA	0	52.09721		34.4	52.09721
2803	GSW	58	Death due to Injury	Head	Chest	2	For weeks	Hospital	0	30.13003		11.4	30.13003
4831	Blast/Explosive	35	Death due to Injury	Abdomen	NA	NA	NA	NA	0	52.09721		34.4	52.09721
1486	Blast/Explosive	41	NA	Lower arm	Foot	NA	Disability is continuing	Hospital	28.4	46.229937	N48	1.30768936	2.128675941
2879	Shelling	19	NA	Head	NA	NA	Disability is continuing	Hospital	50.4	67.897607	N28	5.676379684	7.647075337
4172	Blast/Explosive	32	NA	Head	Chest	0.057692308	For weeks	Work or Private Clinic	37.4	55.052949	N48	0.019175065	0.019175065
1973	GSW	47	NA	Head	NA	NA	Disability is continuing	Hospital	22.4	40.443862	N28	2.522835415	4.555053901
2524	Blast/Explosive	20	NA	Lower leg	NA	NA	Disability is continuing	Work or Private Clinic	49.4	66.907837	N17	1.21274036	1.642547254
4374	GSW	15	NA	Head	NA	NA	Disability is continuing	Hospital	54.4	71.856689	N29	34.6528	45.77271089
1830	Blast/Explosive	26	Death due to Injury	Neck	NA	NA	NA	Hospital	0	60.978321		43.4	60.978321
4779	Other	20	NA	Head	NA	NA	Disability is continuing	Work or Private Clinic	49.4	66.907837	N48	2.27464276	3.080798118
647	GSW	25	NA	Back/Spine	NA	NA	Disability is continuing	Hospital	44.4	61.967041	N34	7.94426112	11.08744042
3646	Shelling	17	NA	Head	Upper leg	NA	Disability is continuing	Work or Private Clinic	52.4	69.877148	N48	2.41277896	3.217521231
4351	Shelling	25	NA	Chest	NA	NA	Disability is continuing	Work or Private Clinic	44.4	61.967041	inj_foreign_other	NA	NA
612	GSW	51	Death due to Injury	Head	NA	NA	NA	NA	0	36.643833		18.4	36.643833
4364	Blast/Explosive	15	NA	Lower arm	Upper leg	NA	Disability is continuing	Hospital	54.4	71.856689	N48	2.50486976	3.308669988
610	Other	18	NA	Head	Hand	0.083333333	For months	Hospital	51.4	68.887378	NA	NA	NA
3140	Shelling	6	NA	Head	NA	NA	Disability is continuing	Hospital	63.4	80.810394	N48	2.91927836	3.720946916
2908	Shelling	30	NA	Upper leg	NA	NA	Disability is continuing	Work or Private Clinic	39.4	57.023441	N17	0.96724636	1.399891262
757	GSW	44	Death due to Injury	Head	NA	NA	NA	NA	0	43.321703		25.4	43.321703
2850	Shelling	28	NA	Back/Spine	NA	NA	Disability is continuing	Hospital	41.4	59.000881	N34	7.40748672	10.55672083
2589	GSW	43	Death due to Injury	Abdomen	NA	NA	NA	NA	0	44.291114		26.4	44.291114
1739	Other	56	NA	Back/Spine	NA	NA	Disability is continuing	Hospital	13.4	31.972871	N34	2.39759232	5.720739549
1864	GSW	24	NA	Head	NA	0.25	For months	Hospital	45.4	62.9552	N23	0.0279116	0.0279116
3439	Blast/Explosive	36	Death due to Injury	Head	Back/Spine	NA	NA	NA	0	51.117638		33.4	51.117638
3811	Shelling	34	NA	Face	NA	1	For years	Work or Private Clinic	35.4	53.082456	N16	0.0488748	0.0488748
2995	GSW	18	Death due to Injury	Abdomen	Upper leg	NA	NA	Hospital	0	68.887378		51.4	68.887378
3093	Shelling	25	NA	Lower leg	Foot	NA	Disability is continuing	Work or Private Clinic	44.4	61.967041	N17	1.08999336	1.521253676
3139	Shelling	29	NA	Head	Back/Spine	1	For years	Work or Private Clinic	40.4	58.012161	N34	0.1789248	0.1789248
3060	Shelling	49	NA	Chest	Abdomen	NA	Disability is continuing	Work or Private Clinic	20.4	38.535433	N34	3.65006592	6.894944642
3758	GSW	60	Death due to Injury	Head	Chest	NA	NA	NA	0	28.287189		9.4	28.287189
2676	GSW	35	Death due to Injury	Head	NA	NA	NA	NA	0	52.09721		34.4	52.09721
4795	Blast/Explosive	29	NA	Hand	Foot	NA	Disability is continuing	Hospital	40.4	58.012161	inj_foreign_other	NA	NA
3337	GSW	21	Death due to Injury	Head	NA	NA	NA	NA	0	65.919678		48.4	65.919678
5132	Blast/Explosive	22	NA	Head	NA	NA	Disability is continuing	No Care	47.4	64.931519	N48	11.24471622	15.40372373
1616	Shelling	26	NA	Abdomen	NA	NA	Disability is continuing	Hospital	43.4	60.978321	N48	1.99837036	2.807771182
2421	Shelling	32	NA	Face	Hand	NA	Disability is continuing	Hospital	37.4	55.052949	N48	1.72209796	2.534935058
5002	Shelling	13	Death due to Injury	Head	Upper leg	NA	NA	Hospital	0	73.846497		56.4	73.846497
1304	Other	61	Death due to Injury	Head	Chest	NA	NA	NA	0	27.38704		8.4	27.38704
2270	Blast/Explosive	13	NA	Abdomen	Hip	NA	Disability is continuing	Hospital	56.4	73.846497	inj_foreign_other	NA	NA
2303	GSW	25	NA	Lower leg	NA	NA	Disability is continuing	Hospital	44.4	61.967041	inj_foreign_other	NA	NA
412	GSW	29	Death due to Injury	Head	NA	NA	NA	NA	0	58.012161		40.4	58.012161
274	Other	22	NA	Lower leg	NA	0.5	For months	Work or Private Clinic	47.4	64.931519	N48	0.1661839	0.1661839
2290	Shelling	18	NA	Chest	Back/Spine	NA	Disability is continuing	Work or Private Clinic	51.4	68.887378	inj_foreign_other	NA	NA
1092	GSW	62	Death due to Injury	Head	NA	NA	NA	NA	0	26.48689		7.4	26.48689
3838	Blast/Explosive	24	NA	Abdomen	Upper leg	NA	Disability is continuing	Hospital	45.4	62.9552	N48	2.09046116	2.898797366
241	Blast/Explosive	28	NA	Head	NA	NA	Disability is continuing	Work or Private Clinic	41.4	59.000881	N48	1.90627956	2.716719166
462	GSW	59	Death due to Injury	Head	NA	NA	NA	NA	0	29.20861		10.4	29.20861
3639	GSW	24	Death due to Injury	Head	NA	NA	NA	NA	0	62.9552		45.4	62.9552
1579	GSW	23	NA	Lower leg	Foot	NA	Disability is continuing	Work or Private Clinic	46.4	63.943359	N17	1.13909216	1.569771097
2770	Shelling	44	NA	Head	Hand	NA	Disability is continuing	Hospital	25.4	43.321703	N3	0.19200876	0.327486082
4899	GSW	33	NA	Foot	NA	0.5	For months	Hospital	36.4	54.067702	N17	0.0240732	0.0240732
4222	Shelling	37	NA	Upper arm	Lower leg	NA	Disability is continuing	Work or Private Clinic	32.4	50.138065	N48	1.49187096	2.308627258
1488	Blast/Explosive	19	NA	Head	NA	NA	Disability is continuing	No Care	50.4	67.897607	N28	5.676379684	7.647075337
1029	Shelling	47	NA	Lower leg	NA	NA	Disability is continuing	Hospital	22.4	40.443862	inj_foreign_other	NA	NA
2634	GSW	29	Death due to Injury	Head	Chest	NA	NA	NA	0	58.012161		40.4	58.012161
1561	Shelling	13	NA	Back/Spine	Abdomen	1	For years	Work or Private Clinic	56.4	73.846497	N48	0.0460454	0.0460454
641	Shelling	41	NA	Upper leg	Lower leg	NA	Disability is continuing	Hospital	28.4	46.229937	N48	1.30768936	2.128675941
597	Other	58	Death due to Injury	Head	Pelvis	2	For years	Hospital	0	30.13003		11.4	30.13003
2236	Other	55	Death due to Injury	NA	NA	NA	NA	NA	0	32.894291		14.4	32.894291
4453	Other	8	NA	Head	Face	NA	Disability is continuing	Work or Private Clinic	61.4	78.820801	NA	NA	NA
1066	Shelling	16	NA	Lower leg	Foot	NA	Disability is continuing	Work or Private Clinic	53.4	70.866919	inj_foreign_other	NA	NA
1740	Blast/Explosive	25	NA	Pelvis	NA	NA	Disability is continuing	Hospital	44.4	61.967041	N48	2.04441576	2.85329719
4846	Shelling	45	NA	Chest	Abdomen	NA	Disability is continuing	Hospital	24.4	42.352291	N48	1.12350776	1.95012818
3434	GSW	20	Death due to Injury	Head	Chest	NA	NA	NA	0	66.907837		49.4	66.907837
3668	Shelling	0.5	NA	Head	NA	NA	Disability is continuing	Work or Private Clinic	68.9	86.180779	N29	43.8893	54.89715622
1746	Stab	55	Death Unrelated to Injury	Abdomen	NA	0.038461538	For weeks	Hospital	14.4	32.894291	N48	0.012783377	0.012783377
4951	Blast/Explosive	31	NA	Face	NA	NA	Disability is continuing	Work or Private Clinic	38.4	56.038195	N48	1.76814336	2.580301104
227	Blast/Explosive	51	NA	Head	Back/Spine	NA	Disability is continuing	Hospital	18.4	36.643833	N48	0.84723536	1.687279948
2007	Burns	47	NA	Lower leg	Foot	0.083333333	For months	PHC	22.4	40.443862	N8	0.014276917	0.014276917
4968	Blast/Explosive	31	NA	Head	NA	NA	Disability is continuing	Hospital	38.4	56.038195	N48	1.76814336	2.580301104
3671	GSW	52	Death due to Injury	Head	NA	NA	NA	NA	0	35.706448		17.4	35.706448
1628	Blast/Explosive	32	Death due to Injury	Hip	Pelvis	NA	NA	Hospital	0	55.052949		37.4	55.052949
778	GSW	24	Death due to Injury	Head	Lower leg	NA	NA	NA	0	62.9552		45.4	62.9552
2815	Shelling	42	Death due to Injury	Head	Chest	NA	NA	NA	0	45.260526		27.4	45.260526
3787	GSW	65	Death due to Injury	Head	NA	NA	NA	NA	0	23.78644		4.4	23.78644
624	Shelling	53	NA	Upper arm	Lower arm	NA	Disability is continuing	Hospital	16.4	34.769062	N48	0.75514456	1.600955367
3263	GSW	64	NA	Abdomen	Lower leg	NA	Disability is continuing	Hospital	5.4	24.68659	N48	0.24864516	1.136703911
3645	Other	32	NA	Chest	Back/Spine	NA	Disability is continuing	Work or Private Clinic	37.4	55.052949	N14	0.3653793	0.537839785
1389	Shelling	33	NA	Face	Lower leg	NA	Disability is continuing	Hospital	36.4	54.067702	N48	1.67605256	2.489568966
2155	Blast/Explosive	38	NA	Back/Spine	Abdomen	NA	Disability is continuing	Hospital	31.4	49.158493	N48	1.44582556	2.263522474
4933	Shelling	20	NA	Back/Spine	Abdomen	NA	Disability is continuing	Work or Private Clinic	49.4	66.907837	N48	2.27464276	3.080798118
3336	GSW	20	Death due to Injury	Head	Chest	NA	NA	NA	0	66.907837		49.4	66.907837
155	Shelling	60	Death due to Injury	Head	NA	NA	NA	NA	0	28.287189		9.4	28.287189
2507	NA	NA	NA	Lower leg	NA	NA	Disability is continuing	Hospital	0	NA	NA	0	0
4813	NA	NA	NA	Back/Spine	Pelvis	NA	Disability is continuing	Hospital	0	NA	NA	0	0
1186	NA	NA	NA	Back/Spine	Back/Spine	NA	Disability is continuing	Work or Private Clinic	0	NA	NA	0	0
3999	NA	NA	NA	Back/Spine	Pelvis	NA	For months	Hospital	0	NA	NA	0	0
4694	NA	NA	NA	Lower arm	NA	NA	NA	Hospital	0	NA	NA	0	0
3941	NA	NA	NA	Upper arm	NA	NA	Disability is continuing	Hospital	0	NA	NA	0	0
3834	NA	NA	NA	Hand	NA	NA	NA	Work or Private Clinic	0	NA	NA	0	0
2173	NA	NA	NA	Lower leg	NA	NA	Disability is continuing	Hospital	0	NA	NA	0	0
2133	NA	NA	NA	Lower arm	NA	NA	For months	Work or Private Clinic	0	NA	NA	0	0
1815	NA	NA	NA	Hand	NA	NA	NA	Hospital	0	NA	NA	0	0
4452	NA	NA	NA	Hand	NA	NA	NA	Hospital	0	NA	NA	0	0
4054	NA	NA	NA	Hand	NA	NA	NA	Hospital	0	NA	NA	0	0
5048	NA	NA	NA	Lower leg	Foot	NA	Disability is continuing	Work or Private Clinic	0	NA	NA	0	0
129	NA	NA	NA	Lower leg	NA	NA	Disability is continuing	Hospital	0	NA	NA	0	0
4728	NA	NA	NA	Lower arm	Hand	NA	For months	Work or Private Clinic	0	NA	NA	0	0
1459	NA	NA	Death due to Injury	Hand	NA	NA	NA	Hospital	0	NA	NA	0	0
1519	NA	NA	NA	Hand	NA	NA	Disability is continuing	Hospital	0	NA	NA	0	0
5044	NA	NA	NA	Lower leg	Foot	NA	Disability is continuing	Work or Private Clinic	0	NA	NA	0	0
1049	NA	NA	NA	Back/Spine	NA	NA	NA	PHC	0	NA	NA	0	0
851	NA	NA	NA	Back/Spine	NA	NA	Disability is continuing	Work or Private Clinic	0	NA	NA	0	0
1352	NA	NA	NA	Hand	NA	NA	Disability is continuing	Hospital	0	NA	NA	0	0
148	NA	NA	NA	Upper arm	NA	NA	For weeks	Hospital	0	NA	NA	0	0
1799	NA	NA	Death due to Injury	Chest	NA	NA	NA	Hospital	0	NA	NA	0	0
3799	NA	NA	NA	Upper leg	Lower leg	NA	Disability is continuing	Work or Private Clinic	0	NA	NA	0	0
2842	NA	NA	NA	Lower leg	NA	NA	Disability is continuing	Work or Private Clinic	0	NA	NA	0	0
2249	NA	NA	NA	Chest	Back/Spine	NA	NA	Hospital	0	NA	NA	0	0
4660	NA	NA	NA	Chest	Abdomen	NA	NA	Hospital	0	NA	NA	0	0
849	NA	NA	NA	Back/Spine	NA	NA	Disability is continuing	Work or Private Clinic	0	NA	NA	0	0
4183	NA	NA	NA	Chest	Abdomen	NA	For weeks	Work or Private Clinic	0	NA	NA	0	0
1142	NA	NA	NA	Lower arm	NA	NA	NA	Hospital	0	NA	NA	0	0
1855	NA	NA	NA	Back/Spine	Lower leg	NA	Disability is continuing	Hospital	0	NA	NA	0	0
4492	NA	NA	NA	Back/Spine	NA	NA	Disability is continuing	Hospital	0	NA	NA	0	0
5056	NA	NA	NA	Upper arm	Upper leg	NA	Disability is continuing	Work or Private Clinic	0	NA	NA	0	0
5024	NA	NA	NA	Upper arm	Lower arm	NA	Disability is continuing	Work or Private Clinic	0	NA	NA	0	0
2495	NA	NA	NA	Abdomen	Lower leg	NA	Disability is continuing	Nurse/Other	0	NA	NA	0	0
2123	NA	NA	NA	Lower leg	NA	NA	Disability is continuing	PHC	0	NA	NA	0	0
1585	NA	NA	NA	Hand	NA	NA	Disability is continuing	Hospital	0	NA	NA	0	0
271	NA	NA	NA	Back/Spine	NA	NA	Disability is continuing	Work or Private Clinic	0	NA	NA	0	0
3616	NA	NA	NA	Back/Spine	NA	NA	Disability is continuing	Hospital	0	NA	NA	0	0
4314	NA	NA	NA	Back/Spine	NA	NA	Disability is continuing	Work or Private Clinic	0	NA	NA	0	0
266	NA	NA	NA	Hand	NA	NA	For weeks	Hospital	0	NA	NA	0	0
4460	NA	NA	NA	Abdomen	NA	NA	Disability is continuing	Hospital	0	NA	NA	0	0
2388	NA	NA	NA	Lower leg	Foot	NA	Disability is continuing	Hospital	0	NA	NA	0	0
10	NA	NA	NA	Back/Spine	NA	NA	Disability is continuing	Hospital	0	NA	NA	0	0
4754	NA	NA	NA	Back/Spine	Upper leg	NA	NA	Hospital	0	NA	NA	0	0
4025	NA	NA	NA	Lower leg	NA	NA	Disability is continuing	Hospital	0	NA	NA	0	0
5063	NA	NA	Death due to Injury	Hand	NA	NA	NA	NA	0	NA	NA	0	0
907	NA	NA	NA	Upper arm	NA	NA	NA	Work or Private Clinic	0	NA	NA	0	0
336	NA	NA	NA	Lower leg	NA	NA	Disability is continuing	Hospital	0	NA	NA	0	0
4760	NA	NA	NA	Lower arm	NA	NA	Disability is continuing	Hospital	0	NA	NA	0	0
3077	NA	NA	NA	Back/Spine	NA	NA	Disability is continuing	Work or Private Clinic	0	NA	NA	0	0
2496	NA	NA	NA	Hand	NA	NA	Disability is continuing	Hospital	0	NA	NA	0	0
4772	NA	NA	NA	Lower leg	NA	NA	Disability is continuing	Hospital	0	NA	NA	0	0
3398	NA	NA	NA	Upper leg	NA	NA	NA	Hospital	0	NA	NA	0	0
3251	NA	NA	NA	Lower arm	Face	NA	Disability is continuing	Work or Private Clinic	0	NA	NA	0	0
2250	NA	NA	NA	Hand	NA	NA	Disability is continuing	Hospital	0	NA	NA	0	0
230	NA	NA	NA	Lower leg	Foot	NA	NA	Hospital	0	NA	NA	0	0
28	NA	NA	NA	Lower arm	NA	NA	NA	PHC	0	NA	NA	0	0
1331	NA	NA	NA	Hand	NA	NA	NA	Work or Private Clinic	0	NA	NA	0	0
1200	NA	NA	NA	Hand	Face	NA	Disability is continuing	Hospital	0	NA	NA	0	0
4080	NA	NA	NA	Back/Spine	Lower leg	NA	Disability is continuing	Hospital	0	NA	NA	0	0
3673	NA	NA	Death due to Injury	Hand	Chest	NA	NA	Hospital	0	NA	NA	0	0
4355	NA	NA	NA	Foot	NA	NA	Disability is continuing	Work or Private Clinic	0	NA	NA	0	0
2784	NA	NA	NA	Upper leg	Foot	NA	Disability is continuing	Hospital	0	NA	NA	0	0
3836	NA	NA	NA	Back/Spine	Lower leg	NA	Disability is continuing	Hospital	0	NA	NA	0	0
5052	NA	NA	NA	Foot	NA	NA	For weeks	Hospital	0	NA	NA	0	0
4659	NA	NA	NA	Lower leg	NA	NA	Disability is continuing	Hospital	0	NA	NA	0	0
850	NA	NA	NA	Foot	NA	NA	Disability is continuing	Work or Private Clinic	0	NA	NA	0	0
375	NA	NA	NA	Face	NA	NA	NA	Work or Private Clinic	0	NA	NA	0	0
3832	NA	NA	NA	Foot	NA	NA	NA	Hospital	0	NA	NA	0	0
3659	NA	NA	NA	Pelvis	Upper leg	NA	Disability is continuing	Work or Private Clinic	0	NA	NA	0	0
4322	NA	NA	NA	Chest	Upper arm	NA	Disability is continuing	Work or Private Clinic	0	NA	NA	0	0
2252	NA	NA	NA	Foot	NA	NA	NA	Hospital	0	NA	NA	0	0
5039	NA	NA	NA	Lower leg	Foot	NA	Disability is continuing	Work or Private Clinic	0	NA	NA	0	0
3747	NA	NA	NA	Back/Spine	Lower leg	NA	Disability is continuing	Work or Private Clinic	0	NA	NA	0	0
1359	NA	NA	NA	Hand	NA	NA	Disability is continuing	Hospital	0	NA	NA	0	0
4367	NA	NA	Death due to Injury	Hand	Chest	NA	NA	NA	0	NA	NA	0	0
2114	NA	NA	NA	Lower arm	NA	NA	For months	Hospital	0	NA	NA	0	0
403	NA	NA	NA	Lower leg	NA	NA	Disability is continuing	Hospital	0	NA	NA	0	0
3904	NA	NA	NA	Upper leg	Foot	NA	For months	Work or Private Clinic	0	NA	NA	0	0
755	NA	NA	NA	Foot	NA	NA	NA	Hospital	0	NA	NA	0	0
5062	NA	NA	NA	Hand	NA	NA	Disability is continuing	Work or Private Clinic	0	NA	NA	0	0
4362	NA	NA	NA	Lower leg	NA	NA	Disability is continuing	Work or Private Clinic	0	NA	NA	0	0
5051	NA	NA	NA	Foot	NA	NA	For weeks	Hospital	0	NA	NA	0	0
2883	NA	NA	NA	Chest	Back/Spine	NA	Disability is continuing	Work or Private Clinic	0	NA	NA	0	0
3299	NA	NA	Death Maybe due to Injury	Pelvis	NA	NA	For months	Hospital	0	NA	NA	0	0
3375	NA	NA	NA	Hand	NA	NA	NA	No Care	0	NA	NA	0	0
4815	NA	NA	NA	Lower arm	NA	NA	Disability is continuing	Hospital	0	NA	NA	0	0
3768	NA	NA	NA	Face	Back/Spine	NA	Disability is continuing	Hospital	0	NA	NA	0	0
3067	NA	NA	NA	Back/Spine	NA	NA	Disability is continuing	Work or Private Clinic	0	NA	NA	0	0
1139	NA	NA	NA	Lower leg	NA	NA	NA	Hospital	0	NA	NA	0	0
4666	NA	NA	NA	Lower leg	NA	NA	NA	Work or Private Clinic	0	NA	NA	0	0
3722	NA	NA	NA	Lower leg	NA	NA	Disability is continuing	Work or Private Clinic	0	NA	NA	0	0
4802	NA	NA	NA	Lower arm	NA	NA	NA	Work or Private Clinic	0	NA	NA	0	0
4473	NA	NA	NA	Chest	NA	NA	NA	Nurse/Other	0	NA	NA	0	0
2950	NA	NA	NA	Upper leg	Lower leg	NA	Disability is continuing	Work or Private Clinic	0	NA	NA	0	0
3135	NA	NA	NA	Hand	Back/Spine	NA	Disability is continuing	Work or Private Clinic	0	NA	NA	0	0
3390	NA	NA	NA	Lower leg	NA	NA	NA	Work or Private Clinic	0	NA	NA	0	0
1825	NA	NA	NA	Face	Chest	NA	For months	Hospital	0	NA	NA	0	0
2045	NA	NA	Death Maybe due to Injury	Hip	Pelvis	NA	For months	Hospital	0	NA	NA	0	0
5059	NA	NA	NA	Lower arm	Lower leg	NA	Disability is continuing	Hospital	0	NA	NA	0	0
1823	NA	NA	NA	Back/Spine	NA	NA	Disability is continuing	Work or Private Clinic	0	NA	NA	0	0
728	NA	NA	NA	Foot	NA	NA	NA	Hospital	0	NA	NA	0	0
4261	NA	NA	NA	Back/Spine	NA	NA	Disability is continuing	Hospital	0	NA	NA	0	0
1057	NA	NA	NA	Lower leg	NA	NA	NA	Hospital	0	NA	NA	0	0
4202	NA	NA	NA	Chest	Lower arm	NA	Disability is continuing	Work or Private Clinic	0	NA	NA	0	0
2884	NA	NA	NA	Abdomen	NA	NA	Disability is continuing	Hospital	0	NA	NA	0	0
2162	NA	NA	NA	Neck	Upper arm	NA	Disability is continuing	Work or Private Clinic	0	NA	NA	0	0
3527	NA	NA	NA	Upper arm	NA	NA	Disability is continuing	Hospital	0	NA	NA	0	0
714	NA	NA	NA	Hip	Pelvis	NA	NA	Hospital	0	NA	NA	0	0
4071	NA	NA	NA	Hand	NA	NA	NA	Hospital	0	NA	NA	0	0
1189	NA	NA	NA	Face	Lower leg	NA	Disability is continuing	Work or Private Clinic	0	NA	NA	0	0
4719	NA	NA	NA	Foot	NA	NA	For weeks	Hospital	0	NA	NA	0	0
3462	NA	NA	NA	Back/Spine	NA	NA	Disability is continuing	Work or Private Clinic	0	NA	NA	0	0
5041	NA	NA	NA	Upper arm	NA	NA	For months	Nurse/Other	0	NA	NA	0	0
1592	NA	NA	NA	Lower leg	NA	NA	Disability is continuing	Work or Private Clinic	0	NA	NA	0	0
527	NA	NA	NA	Lower leg	NA	NA	For months	Hospital	0	NA	NA	0	0
5006	NA	NA	NA	Lower leg	NA	NA	Disability is continuing	Hospital	0	NA	NA	0	0
1760	NA	NA	NA	Back/Spine	Lower leg	NA	Disability is continuing	Hospital	0	NA	NA	0	0
151	NA	NA	NA	Face	NA	NA	Disability is continuing	Hospital	0	NA	NA	0	0
1247	NA	NA	Death due to Injury	Hand	Chest	NA	NA	NA	0	NA	NA	0	0
4363	NA	NA	NA	Lower leg	NA	NA	Disability is continuing	Work or Private Clinic	0	NA	NA	0	0
939	NA	NA	NA	Lower arm	NA	NA	For years	Work or Private Clinic	0	NA	NA	0	0
2886	NA	NA	NA	Hand	NA	NA	Disability is continuing	Hospital	0	NA	NA	0	0
584	NA	NA	NA	Lower leg	NA	NA	Disability is continuing	Hospital	0	NA	NA	0	0
1826	NA	NA	NA	Lower leg	NA	NA	Disability is continuing	Hospital	0	NA	NA	0	0
1787	NA	NA	NA	Upper leg	NA	NA	Disability is continuing	Hospital	0	NA	NA	0	0
4696	NA	NA	NA	Lower leg	NA	NA	Disability is continuing	Hospital	0	NA	NA	0	0
2978	NA	NA	NA	Hand	Face	NA	Disability is continuing	Work or Private Clinic	0	NA	NA	0	0
2916	NA	NA	NA	Back/Spine	NA	NA	Disability is continuing	Work or Private Clinic	0	NA	NA	0	0
3293	NA	NA	NA	Upper arm	Lower arm	NA	Disability is continuing	Work or Private Clinic	0	NA	NA	0	0
1558	NA	NA	NA	Chest	Back/Spine	NA	Disability is continuing	Work or Private Clinic	0	NA	NA	0	0
1365	NA	NA	NA	Hand	Face	NA	NA	Hospital	0	NA	NA	0	0
4769	NA	NA	NA	Lower arm	NA	NA	Disability is continuing	Hospital	0	NA	NA	0	0
5060	NA	NA	NA	Back/Spine	Upper leg	NA	Disability is continuing	Hospital	0	NA	NA	0	0
4262	NA	NA	NA	Back/Spine	Hand	NA	Disability is continuing	PHC	0	NA	NA	0	0
1920	NA	NA	Death due to Injury	Hip	Pelvis	NA	For months	Work or Private Clinic	0	NA	NA	0	0
3762	NA	NA	NA	Back/Spine	Pelvis	NA	Disability is continuing	Hospital	0	NA	NA	0	0
19	NA	NA	NA	Lower leg	Foot	NA	Disability is continuing	Hospital	0	NA	NA	0	0
216	NA	NA	NA	Face	Lower leg	NA	For months	Work or Private Clinic	0	NA	NA	0	0
261	NA	NA	NA	Hand	NA	NA	Disability is continuing	Work or Private Clinic	0	NA	NA	0	0
4805	NA	NA	NA	Chest	Upper arm	NA	NA	Work or Private Clinic	0	NA	NA	0	0
4250	NA	NA	NA	Lower leg	NA	NA	Disability is continuing	Work or Private Clinic	0	NA	NA	0	0
3342	NA	NA	NA	Hand	NA	NA	Disability is continuing	Work or Private Clinic	0	NA	NA	0	0
4985	NA	NA	NA	Lower leg	Foot	NA	Disability is continuing	Hospital	0	NA	NA	0	0
4774	NA	NA	NA	Back/Spine	Lower leg	NA	Disability is continuing	Work or Private Clinic	0	NA	NA	0	0
1361	NA	NA	NA	Lower arm	Hand	NA	Disability is continuing	Hospital	0	NA	NA	0	0
3266	NA	NA	NA	Upper arm	NA	NA	For months	Hospital	0	NA	NA	0	0
2095	NA	NA	NA	Lower arm	NA	NA	Disability is continuing	Hospital	0	NA	NA	0	0
1744	NA	NA	Death due to Injury	Hand	Neck	NA	NA	Hospital	0	NA	NA	0	0
1984	NA	NA	NA	Back/Spine	Foot	NA	Disability is continuing	Work or Private Clinic	0	NA	NA	0	0
4739	NA	NA	NA	Upper leg	Lower leg	NA	Disability is continuing	Hospital	0	NA	NA	0	0
4914	NA	NA	NA	Face	NA	NA	For years	Hospital	0	NA	NA	0	0
1698	NA	NA	NA	Lower leg	NA	NA	NA	Hospital	0	NA	NA	0	0
3769	NA	NA	NA	Back/Spine	NA	NA	Disability is continuing	Work or Private Clinic	0	NA	NA	0	0
5047	NA	NA	NA	Back/Spine	Upper leg	NA	Disability is continuing	Hospital	0	NA	NA	0	0
1248	NA	NA	Death due to Injury	Hand	Chest	NA	NA	NA	0	NA	NA	0	0
4494	NA	NA	NA	Upper leg	Lower leg	NA	Disability is continuing	Work or Private Clinic	0	NA	NA	0	0
5043	NA	NA	NA	Upper leg	NA	NA	For weeks	Hospital	0	NA	NA	0	0
4735	NA	NA	NA	Lower leg	NA	NA	Disability is continuing	Work or Private Clinic	0	NA	NA	0	0
4036	NA	NA	NA	Chest	Abdomen	NA	Disability is continuing	Work or Private Clinic	0	NA	NA	0	0
4288	NA	NA	NA	Hand	NA	NA	NA	Work or Private Clinic	0	NA	NA	0	0
4002	NA	NA	NA	Hand	Face	NA	For months	Hospital	0	NA	NA	0	0
1861	NA	NA	NA	Upper leg	NA	NA	Disability is continuing	Hospital	0	NA	NA	0	0
4748	NA	NA	NA	Chest	Abdomen	NA	For months	Work or Private Clinic	0	NA	NA	0	0
4883	NA	NA	NA	Hand	NA	NA	Disability is continuing	Hospital	0	NA	NA	0	0
725	NA	NA	NA	Upper leg	NA	NA	NA	Hospital	0	NA	NA	0	0
2448	NA	NA	NA	Lower leg	Foot	NA	NA	Work or Private Clinic	0	NA	NA	0	0
5055	NA	NA	NA	Lower leg	Foot	NA	For months	Work or Private Clinic	0	NA	NA	0	0
4161	NA	NA	NA	Upper leg	Lower leg	NA	For months	Hospital	0	NA	NA	0	0
4680	NA	NA	NA	Lower leg	Foot	NA	Disability is continuing	Hospital	0	NA	NA	0	0
3391	NA	NA	NA	Lower leg	NA	NA	NA	Hospital	0	NA	NA	0	0
2224	NA	NA	NA	Lower leg	Foot	NA	For weeks	Work or Private Clinic	0	NA	NA	0	0
3224	NA	NA	NA	Back/Spine	Foot	NA	NA	Work or Private Clinic	0	NA	NA	0	0
1563	NA	NA	NA	Lower arm	NA	NA	For months	Hospital	0	NA	NA	0	0
4162	NA	NA	NA	Back/Spine	NA	NA	Disability is continuing	NA	0	NA	NA	0	0
136	NA	NA	NA	Lower leg	NA	NA	Disability is continuing	Work or Private Clinic	0	NA	NA	0	0
1818	NA	NA	NA	Hand	NA	NA	Disability is continuing	Hospital	0	NA	NA	0	0
910	NA	NA	NA	Foot	NA	NA	NA	Work or Private Clinic	0	NA	NA	0	0
618	NA	NA	NA	Lower leg	NA	NA	Disability is continuing	Hospital	0	NA	NA	0	0
1081	NA	NA	NA	Back/Spine	NA	NA	Disability is continuing	Work or Private Clinic	0	NA	NA	0	0
3617	NA	NA	NA	Back/Spine	NA	NA	Disability is continuing	Work or Private Clinic	0	NA	NA	0	0
5045	NA	NA	NA	Foot	NA	NA	For months	Hospital	0	NA	NA	0	0
2385	NA	NA	NA	Foot	NA	NA	Disability is continuing	Hospital	0	NA	NA	0	0
5031	NA	NA	NA	Lower leg	NA	NA	For months	Hospital	0	NA	NA	0	0
4335	NA	NA	NA	Hand	Lower arm	NA	For months	Hospital	0	NA	NA	0	0
4217	NA	NA	NA	Upper leg	Lower leg	NA	For months	Work or Private Clinic	0	NA	NA	0	0
5061	NA	NA	NA	Lower leg	Foot	NA	Disability is continuing	Hospital	0	NA	NA	0	0
1043	NA	NA	NA	Back/Spine	NA	NA	Disability is continuing	Hospital	0	NA	NA	0	0
1829	NA	NA	NA	Abdomen	NA	NA	NA	Hospital	0	NA	NA	0	0
5046	NA	NA	NA	Face	NA	NA	For months	Hospital	0	NA	NA	0	0
424	NA	NA	NA	Abdomen	NA	NA	NA	Hospital	0	NA	NA	0	0
4373	NA	NA	NA	Face	NA	NA	Disability is continuing	Hospital	0	NA	NA	0	0
2345	NA	NA	NA	Chest	Back/Spine	NA	Disability is continuing	Hospital	0	NA	NA	0	0
2914	NA	NA	NA	Lower leg	Foot	NA	Disability is continuing	Work or Private Clinic	0	NA	NA	0	0
167	NA	NA	NA	Lower leg	Foot	NA	Disability is continuing	Hospital	0	NA	NA	0	0
4998	NA	NA	NA	Lower arm	NA	NA	For months	Hospital	0	NA	NA	0	0
3068	NA	NA	NA	Chest	Upper arm	NA	Disability is continuing	Work or Private Clinic	0	NA	NA	0	0
4197	NA	NA	NA	Hand	NA	NA	For weeks	Nurse/Other	0	NA	NA	0	0
1550	NA	NA	NA	Hand	Back/Spine	NA	Disability is continuing	Work or Private Clinic	0	NA	NA	0	0
423	NA	NA	NA	Lower arm	NA	NA	NA	Hospital	0	NA	NA	0	0
3167	NA	NA	NA	Lower leg	NA	NA	For months	Work or Private Clinic	0	NA	NA	0	0
5057	NA	NA	NA	Back/Spine	Upper leg	NA	Disability is continuing	Work or Private Clinic	0	NA	NA	0	0
4557	NA	NA	NA	Lower leg	Foot	NA	Disability is continuing	Work or Private Clinic	0	NA	NA	0	0
5029	NA	NA	NA	Back/Spine	NA	NA	Disability is continuing	Work or Private Clinic	0	NA	NA	0	0
2567	NA	NA	NA	Foot	NA	NA	For days	PHC	0	NA	NA	0	0
2859	NA	NA	NA	Upper arm	NA	NA	For months	Work or Private Clinic	0	NA	NA	0	0
570	NA	NA	NA	Lower leg	NA	NA	Disability is continuing	Work or Private Clinic	0	NA	NA	0	0
2171	NA	NA	NA	Back/Spine	NA	NA	Disability is continuing	Work or Private Clinic	0	NA	NA	0	0
4343	NA	NA	NA	Upper arm	Lower arm	NA	For months	Work or Private Clinic	0	NA	NA	0	0
4469	NA	NA	NA	Hand	Foot	NA	NA	Work or Private Clinic	0	NA	NA	0	0
4533	NA	NA	NA	Upper arm	Lower arm	NA	Disability is continuing	Work or Private Clinic	0	NA	NA	0	0
1674	NA	NA	NA	Lower arm	NA	NA	Disability is continuing	Hospital	0	NA	NA	0	0
3237	NA	NA	NA	Hand	Lower arm	NA	NA	Work or Private Clinic	0	NA	NA	0	0
4909	NA	NA	NA	Lower leg	NA	NA	For weeks	Nurse/Other	0	NA	NA	0	0
2487	NA	NA	NA	Upper arm	NA	NA	Disability is continuing	Hospital	0	NA	NA	0	0
4650	NA	NA	NA	Lower leg	NA	NA	NA	Hospital	0	NA	NA	0	0
4596	NA	NA	NA	Lower arm	NA	NA	For weeks	Work or Private Clinic	0	NA	NA	0	0
4556	NA	NA	NA	Back/Spine	NA	NA	Disability is continuing	Work or Private Clinic	0	NA	NA	0	0
3638	NA	NA	NA	Back/Spine	NA	NA	Disability is continuing	Hospital	0	NA	NA	0	0
2565	NA	NA	NA	Upper arm	NA	NA	Disability is continuing	PHC	0	NA	NA	0	0
2869	NA	NA	NA	Upper arm	NA	NA	Disability is continuing	Work or Private Clinic	0	NA	NA	0	0
3569	NA	NA	NA	Lower leg	NA	NA	Disability is continuing	Hospital	0	NA	NA	0	0
1688	NA	NA	NA	Upper leg	Lower leg	NA	Disability is continuing	Nurse/Other	0	NA	NA	0	0
2227	NA	NA	NA	Back/Spine	NA	NA	Disability is continuing	Work or Private Clinic	0	NA	NA	0	0
4159	NA	NA	NA	Hand	NA	NA	Disability is continuing	Hospital	0	NA	NA	0	0
3116	NA	NA	Death due to Injury	Hand	Back/Spine	NA	NA	Hospital	0	NA	NA	0	0
2483	NA	NA	NA	Lower leg	NA	NA	Disability is continuing	Hospital	0	NA	NA	0	0
96	NA	NA	NA	Lower arm	NA	NA	Disability is continuing	Hospital	0	NA	NA	0	0
3909	NA	NA	NA	Hand	NA	NA	For months	Work or Private Clinic	0	NA	NA	0	0
1236	NA	NA	NA	Back/Spine	Lower leg	NA	Disability is continuing	Hospital	0	NA	NA	0	0
5040	NA	NA	NA	Lower leg	NA	NA	Disability is continuing	Hospital	0	NA	NA	0	0
1730	NA	NA	NA	Foot	NA	NA	NA	Work or Private Clinic	0	NA	NA	0	0
1584	NA	NA	NA	Hand	NA	NA	Disability is continuing	Work or Private Clinic	0	NA	NA	0	0
1732	NA	NA	NA	Upper arm	NA	NA	NA	Hospital	0	NA	NA	0	0
4655	NA	NA	NA	Upper arm	Lower leg	NA	NA	Work or Private Clinic	0	NA	NA	0	0
3448	NA	NA	NA	Upper arm	NA	NA	NA	Hospital	0	NA	NA	0	0
3545	NA	NA	NA	Abdomen	NA	NA	NA	Hospital	0	NA	NA	0	0
4567	NA	NA	NA	Lower leg	Foot	NA	Disability is continuing	Nurse/Other	0	NA	NA	0	0
3046	NA	NA	Death due to Injury	Hand	Chest	NA	Disability is continuing	Hospital	0	NA	NA	0	0
1627	NA	NA	NA	Lower leg	NA	NA	Disability is continuing	No Care	0	NA	NA	0	0
1055	NA	NA	NA	Hand	NA	NA	NA	Work or Private Clinic	0	NA	NA	0	0
4253	NA	NA	NA	Lower arm	NA	NA	For months	Work or Private Clinic	0	NA	NA	0	0
3903	NA	NA	NA	Lower leg	Foot	NA	Disability is continuing	Work or Private Clinic	0	NA	NA	0	0
751	NA	NA	NA	Neck	NA	NA	NA	No Care	0	NA	NA	0	0
3486	NA	NA	NA	Upper leg	NA	NA	Disability is continuing	Hospital	0	NA	NA	0	0
3249	NA	NA	NA	Lower arm	NA	NA	NA	Work or Private Clinic	0	NA	NA	0	0
4534	NA	NA	NA	Upper arm	Lower arm	NA	For months	Hospital	0	NA	NA	0	0
2079	NA	NA	NA	Lower leg	NA	NA	Disability is continuing	Hospital	0	NA	NA	0	0
1363	NA	NA	NA	Back/Spine	Hip	NA	Disability is continuing	Work or Private Clinic	0	NA	NA	0	0
4200	NA	NA	NA	Back/Spine	NA	NA	Disability is continuing	Work or Private Clinic	0	NA	NA	0	0
2230	NA	NA	NA	Hand	NA	NA	NA	Work or Private Clinic	0	NA	NA	0	0
1193	NA	NA	NA	Face	NA	NA	Disability is continuing	Work or Private Clinic	0	NA	NA	0	0
4578	NA	NA	NA	Chest	NA	NA	For months	Work or Private Clinic	0	NA	NA	0	0
2115	NA	NA	NA	Hand	Lower leg	NA	Disability is continuing	Hospital	0	NA	NA	0	0
1769	NA	NA	NA	Back/Spine	NA	NA	Disability is continuing	Work or Private Clinic	0	NA	NA	0	0
111	NA	NA	NA	Lower leg	Foot	NA	For months	Work or Private Clinic	0	NA	NA	0	0
565	NA	NA	NA	Face	Lower leg	NA	For months	Work or Private Clinic	0	NA	NA	0	0
4158	NA	NA	NA	Face	NA	NA	Disability is continuing	Hospital	0	NA	NA	0	0
417	NA	NA	NA	Lower leg	NA	NA	Disability is continuing	Hospital	0	NA	NA	0	0
3840	NA	NA	NA	Neck	NA	NA	Disability is continuing	Hospital	0	NA	NA	0	0
4496	NA	NA	NA	Lower leg	Foot	NA	Disability is continuing	Work or Private Clinic	0	NA	NA	0	0
3233	NA	NA	NA	Lower leg	NA	NA	Disability is continuing	Hospital	0	NA	NA	0	0
2811	NA	NA	NA	Hand	NA	NA	Disability is continuing	Hospital	0	NA	NA	0	0
5147	NA	NA	NA	Chest	NA	NA	For weeks	Work or Private Clinic	0	NA	NA	0	0
4687	NA	NA	NA	Upper leg	NA	NA	Disability is continuing	Hospital	0	NA	NA	0	0
4910	NA	NA	NA	Foot	NA	NA	For months	Nurse/Other	0	NA	NA	0	0
525	NA	NA	NA	Lower arm	NA	NA	For years	Hospital	0	NA	NA	0	0
4476	NA	NA	NA	Chest	NA	NA	NA	No Care	0	NA	NA	0	0
1559	NA	NA	NA	Back/Spine	NA	NA	Disability is continuing	Work or Private Clinic	0	NA	NA	0	0
4730	NA	NA	NA	Lower arm	NA	NA	Disability is continuing	Hospital	0	NA	NA	0	0
3772	NA	NA	NA	Upper leg	Lower leg	NA	Disability is continuing	Work or Private Clinic	0	NA	NA	0	0
2856	NA	NA	NA	Upper leg	NA	NA	For months	Hospital	0	NA	NA	0	0
2502	NA	NA	NA	Chest	Upper arm	NA	Disability is continuing	Hospital	0	NA	NA	0	0
3540	NA	NA	NA	Back/Spine	NA	NA	Disability is continuing	Hospital	0	NA	NA	0	0
1474	NA	NA	NA	Lower arm	Hand	NA	For months	Hospital	0	NA	NA	0	0
3409	NA	NA	NA	Lower arm	Hand	NA	NA	Hospital	0	NA	NA	0	0
1862	NA	NA	NA	Back/Spine	NA	NA	Disability is continuing	PHC	0	NA	NA	0	0
4864	NA	NA	NA	Neck	Back/Spine	NA	Disability is continuing	Work or Private Clinic	0	NA	NA	0	0
3612	NA	NA	NA	Back/Spine	Lower leg	NA	Disability is continuing	Hospital	0	NA	NA	0	0
1240	NA	NA	NA	Hand	NA	NA	Disability is continuing	Hospital	0	NA	NA	0	0
1872	NA	NA	NA	Hand	Hand	NA	NA	Work or Private Clinic	0	NA	NA	0	0
2306	NA	NA	Death due to Injury	Hand	NA	NA	NA	Hospital	0	NA	NA	0	0
3860	NA	NA	NA	Hand	Pelvis	NA	Disability is continuing	Hospital	0	NA	NA	0	0
217	NA	NA	NA	Lower arm	Lower leg	NA	For years	Hospital	0	NA	NA	0	0
2796	NA	NA	NA	Lower leg	NA	NA	For days	Hospital	0	NA	NA	0	0
1967	NA	NA	NA	Back/Spine	NA	NA	Disability is continuing	Work or Private Clinic	0	NA	NA	0	0
3906	NA	NA	NA	Foot	NA	NA	Disability is continuing	Hospital	0	NA	NA	0	0
3697	NA	NA	NA	Back/Spine	NA	NA	Disability is continuing	Work or Private Clinic	0	NA	NA	0	0
5141	NA	NA	Death due to Injury	Hand	NA	NA	NA	NA	0	NA	NA	0	0
4395	NA	NA	NA	Back/Spine	NA	NA	Disability is continuing	Work or Private Clinic	0	NA	NA	0	0
1822	NA	NA	NA	Back/Spine	NA	NA	Disability is continuing	Work or Private Clinic	0	NA	NA	0	0
4201	NA	NA	NA	Lower arm	NA	NA	Disability is continuing	Work or Private Clinic	0	NA	NA	0	0
1061	NA	NA	NA	Foot	NA	NA	NA	Work or Private Clinic	0	NA	NA	0	0
989	NA	NA	NA	Face	NA	NA	NA	Work or Private Clinic	0	NA	NA	0	0
3534	NA	NA	NA	Lower arm	NA	NA	NA	Hospital	0	NA	NA	0	0
4781	NA	NA	NA	Lower arm	NA	NA	Disability is continuing	Hospital	0	NA	NA	0	0
1166	NA	NA	NA	Chest	Abdomen	NA	NA	Hospital	0	NA	NA	0	0
2124	NA	NA	NA	Hip	Pelvis	NA	Disability is continuing	Work or Private Clinic	0	NA	NA	0	0
4656	NA	NA	NA	Lower leg	Foot	NA	Disability is continuing	Hospital	0	NA	NA	0	0
2545	NA	NA	NA	Back/Spine	NA	NA	Disability is continuing	Work or Private Clinic	0	NA	NA	0	0
1711	NA	NA	NA	Back/Spine	NA	NA	For months	Work or Private Clinic	0	NA	NA	0	0
1856	NA	NA	NA	Back/Spine	Lower leg	NA	Disability is continuing	Hospital	0	NA	NA	0	0
1269	NA	NA	NA	Upper leg	NA	NA	Disability is continuing	Hospital	0	NA	NA	0	0
1963	NA	NA	NA	Back/Spine	NA	NA	Disability is continuing	Work or Private Clinic	0	NA	NA	0	0
4996	NA	NA	NA	Back/Spine	Pelvis	NA	Disability is continuing	Hospital	0	NA	NA	0	0
5049	NA	NA	NA	Upper leg	Lower leg	NA	Disability is continuing	Nurse/Other	0	NA	NA	0	0
4070	NA	NA	NA	Face	NA	NA	NA	Work or Private Clinic	0	NA	NA	0	0
3842	NA	NA	NA	Hip	NA	NA	Disability is continuing	Work or Private Clinic	0	NA	NA	0	0
2865	NA	NA	NA	Upper arm	NA	NA	For weeks	Hospital	0	NA	NA	0	0
4710	NA	NA	NA	Upper leg	Lower leg	NA	Disability is continuing	Hospital	0	NA	NA	0	0
2248	NA	NA	NA	Neck	NA	NA	NA	No Care	0	NA	NA	0	0
4679	NA	NA	NA	Foot	NA	NA	Disability is continuing	Hospital	0	NA	NA	0	0
1157	NA	NA	Death due to Injury	Hip	NA	NA	NA	Hospital	0	NA	NA	0	0
1136	NA	NA	NA	Back/Spine	NA	NA	Disability is continuing	Work or Private Clinic	0	NA	NA	0	0
887	NA	NA	NA	Hand	Lower leg	NA	NA	Work or Private Clinic	0	NA	NA	0	0
1334	NA	NA	NA	Hand	NA	NA	NA	Work or Private Clinic	0	NA	NA	0	0
5058	NA	NA	NA	Lower leg	Foot	NA	Disability is continuing	Hospital	0	NA	NA	0	0
4173	NA	NA	NA	Foot	NA	NA	For months	Work or Private Clinic	0	NA	NA	0	0
3907	NA	NA	NA	Lower leg	NA	NA	For months	Work or Private Clinic	0	NA	NA	0	0
3700	NA	NA	NA	Hand	NA	NA	For weeks	Hospital	0	NA	NA	0	0
366	NA	NA	NA	Lower arm	NA	NA	For months	Work or Private Clinic	0	NA	NA	0	0
1560	NA	NA	NA	Lower arm	NA	NA	For months	Hospital	0	NA	NA	0	0
2117	NA	NA	NA	Face	Lower leg	NA	For years	Hospital	0	NA	NA	0	0
2576	NA	NA	NA	Lower arm	NA	NA	Disability is continuing	Work or Private Clinic	0	NA	NA	0	0
966	NA	NA	NA	Lower leg	NA	NA	For months	Hospital	0	NA	NA	0	0
2201	NA	NA	NA	Face	NA	NA	NA	Hospital	0	NA	NA	0	0
2378	NA	NA	NA	Lower leg	NA	NA	Disability is continuing	Hospital	0	NA	NA	0	0
544	GSW	NA	NA	Lower arm	NA	NA	NA	Hospital	0	NA	NA	0	0
3294	GSW	NA	NA	Hand	NA	NA	NA	NA	0	NA	NA	0	0
4788	GSW	NA	NA	Upper leg	NA	NA	NA	Hospital	0	NA	NA	0	0
4519	GSW	NA	NA	Upper leg	NA	NA	NA	Hospital	0	NA	NA	0	0
1629	GSW	NA	NA	Chest	NA	NA	NA	NA	0	NA	NA	0	0
2598	GSW	NA	NA	Chest	Upper arm	NA	NA	NA	0	NA	NA	0	0
543	GSW	NA	NA	Abdomen	NA	NA	NA	Hospital	0	NA	NA	0	0
2332	GSW	NA	NA	Neck	Upper arm	NA	NA	Hospital	0	NA	NA	0	0
5086	GSW	NA	NA	Chest	Back/Spine	NA	NA	Hospital	0	NA	NA	0	0
1202	GSW	NA	NA	Chest	Abdomen	NA	NA	NA	0	NA	NA	0	0
5133	Blast/Explosive	NA	NA	Hand	Foot	NA	NA	Hospital	0	NA	NA	0	0
4693	Blast/Explosive	NA	NA	Lower leg	Foot	NA	NA	Work or Private Clinic	0	NA	NA	0	0
4285	Shelling	NA	NA	Upper leg	Lower leg	NA	NA	Hospital	0	NA	NA	0	0
2577	Blast/Explosive	NA	NA	Hand	Face	NA	NA	NA	0	NA	NA	0	0
3846	Shelling	NA	NA	Back/Spine	Abdomen	NA	NA	Hospital	0	NA	NA	0	0
3519	Shelling	NA	NA	Lower leg	NA	NA	NA	No Care	0	NA	NA	0	0
1038	Blast/Explosive	NA	NA	Neck	NA	NA	NA	Hospital	0	NA	NA	0	0
1853	Blast/Explosive	NA	NA	Face	Hand	NA	NA	PHC	0	NA	NA	0	0
4056	Shelling	NA	NA	Hand	NA	NA	NA	Nurse/Other	0	NA	NA	0	0
1303	Blast/Explosive	NA	NA	Hand	Chest	NA	NA	NA	0	NA	NA	0	0
1696	Shelling	NA	NA	Abdomen	NA	NA	NA	Work or Private Clinic	0	NA	NA	0	0
2511	Blast/Explosive	NA	NA	Hand	Chest	NA	NA	No Care	0	NA	NA	0	0
4570	Shelling	NA	NA	Face	NA	NA	NA	Hospital	0	NA	NA	0	0
2436	Burns	NA	Death Maybe due to Injury	Hand	Chest	NA	NA	Work or Private Clinic	0	NA	NA	0	0
2206	Other	NA	NA	Hand	NA	NA	NA	Hospital	0	NA	NA	0	0
2578	Stab	NA	NA	Hand	Abdomen	NA	NA	NA	0	NA	NA	0	0
2031	Other	NA	NA	Hand	NA	NA	NA	PHC	0	NA	NA	0	0
2223	Other	NA	NA	Face	Neck	NA	NA	Hospital	0	NA	NA	0	0
4475	Other	NA	NA	Chest	NA	NA	NA	Work or Private Clinic	0	NA	NA	0	0
348	NA	NA	NA	NA	NA	NA	NA	NA	0	NA	NA	0	0
1959	NA	NA	NA	NA	NA	NA	NA	NA	0	NA	NA	0	0
2867	NA	NA	NA	NA	NA	NA	NA	NA	0	NA	NA	0	0
5123	NA	NA	NA	NA	NA	NA	NA	NA	0	NA	NA	0	0
1517	NA	NA	NA	NA	NA	NA	NA	NA	0	NA	NA	0	0
2599	NA	NA	NA	NA	NA	NA	NA	NA	0	NA	NA	0	0
2126	NA	NA	NA	NA	NA	NA	NA	NA	0	NA	NA	0	0
1898	NA	NA	NA	NA	NA	NA	NA	NA	0	NA	NA	0	0
1453	NA	NA	NA	NA	NA	NA	NA	NA	0	NA	NA	0	0
3542	NA	NA	NA	NA	NA	NA	NA	NA	0	NA	NA	0	0
3515	NA	NA	NA	NA	NA	NA	NA	NA	0	NA	NA	0	0
859	NA	NA	NA	NA	NA	NA	NA	NA	0	NA	NA	0	0
1118	NA	NA	NA	NA	NA	NA	NA	NA	0	NA	NA	0	0
1294	NA	NA	NA	NA	NA	NA	NA	NA	0	NA	NA	0	0
1762	NA	NA	NA	NA	NA	NA	NA	NA	0	NA	NA	0	0
4677	NA	NA	NA	NA	NA	NA	NA	NA	0	NA	NA	0	0
4885	NA	NA	NA	NA	NA	NA	NA	NA	0	NA	NA	0	0
3820	NA	NA	NA	NA	NA	NA	NA	NA	0	NA	NA	0	0
4613	NA	NA	NA	NA	NA	NA	NA	NA	0	NA	NA	0	0
1553	NA	NA	NA	NA	NA	NA	NA	NA	0	NA	NA	0	0
4276	NA	NA	NA	NA	NA	NA	NA	NA	0	NA	NA	0	0
3365	NA	NA	NA	NA	NA	NA	NA	NA	0	NA	NA	0	0
3532	NA	NA	NA	NA	NA	NA	NA	NA	0	NA	NA	0	0
3550	NA	NA	NA	NA	NA	NA	NA	NA	0	NA	NA	0	0
1438	NA	NA	NA	NA	NA	NA	NA	NA	0	NA	NA	0	0
1023	NA	NA	NA	NA	NA	NA	NA	NA	0	NA	NA	0	0
5107	NA	NA	NA	NA	NA	NA	NA	NA	0	NA	NA	0	0
3905	NA	NA	NA	NA	NA	NA	NA	NA	0	NA	NA	0	0
2873	NA	NA	NA	NA	NA	NA	NA	NA	0	NA	NA	0	0
2028	NA	NA	NA	NA	NA	NA	NA	NA	0	NA	NA	0	0
3761	NA	NA	NA	NA	NA	NA	NA	NA	0	NA	NA	0	0
3572	NA	NA	NA	NA	NA	NA	NA	NA	0	NA	NA	0	0
3600	NA	NA	NA	NA	NA	NA	NA	NA	0	NA	NA	0	0
1652	NA	NA	NA	NA	NA	NA	NA	NA	0	NA	NA	0	0
2677	NA	NA	NA	NA	NA	NA	NA	NA	0	NA	NA	0	0
4113	NA	NA	NA	NA	NA	NA	NA	NA	0	NA	NA	0	0
2061	NA	NA	NA	NA	NA	NA	NA	NA	0	NA	NA	0	0
4144	NA	NA	NA	NA	NA	NA	NA	NA	0	NA	NA	0	0
4623	NA	NA	NA	NA	NA	NA	NA	NA	0	NA	NA	0	0
3347	NA	NA	NA	NA	NA	NA	NA	NA	0	NA	NA	0	0
1611	NA	NA	NA	NA	NA	NA	NA	NA	0	NA	NA	0	0
3704	NA	NA	NA	NA	NA	NA	NA	NA	0	NA	NA	0	0
3349	NA	NA	NA	NA	NA	NA	NA	NA	0	NA	NA	0	0
866	NA	NA	NA	NA	NA	NA	NA	NA	0	NA	NA	0	0
2195	NA	NA	NA	NA	NA	NA	NA	NA	0	NA	NA	0	0
2839	NA	NA	NA	NA	NA	NA	NA	NA	0	NA	NA	0	0
1990	NA	NA	NA	NA	NA	NA	NA	NA	0	NA	NA	0	0
3951	NA	NA	NA	NA	NA	NA	NA	NA	0	NA	NA	0	0
3965	NA	NA	NA	NA	NA	NA	NA	NA	0	NA	NA	0	0
4185	NA	NA	NA	NA	NA	NA	NA	NA	0	NA	NA	0	0
835	NA	NA	NA	NA	NA	NA	NA	NA	0	NA	NA	0	0
3059	NA	NA	NA	NA	NA	NA	NA	NA	0	NA	NA	0	0
3953	NA	NA	NA	NA	NA	NA	NA	NA	0	NA	NA	0	0
471	NA	NA	NA	NA	NA	NA	NA	NA	0	NA	NA	0	0
1925	NA	NA	NA	NA	NA	NA	NA	NA	0	NA	NA	0	0
121	NA	NA	NA	NA	NA	NA	NA	NA	0	NA	NA	0	0
4000	NA	NA	NA	NA	NA	NA	NA	NA	0	NA	NA	0	0
4562	NA	NA	NA	NA	NA	NA	NA	NA	0	NA	NA	0	0
752	NA	NA	NA	NA	NA	NA	NA	NA	0	NA	NA	0	0
2693	NA	NA	NA	NA	NA	NA	NA	NA	0	NA	NA	0	0
346	NA	NA	NA	NA	NA	NA	NA	NA	0	NA	NA	0	0
328	NA	NA	NA	NA	NA	NA	NA	NA	0	NA	NA	0	0
1601	NA	NA	NA	NA	NA	NA	NA	NA	0	NA	NA	0	0
1706	NA	NA	NA	NA	NA	NA	NA	NA	0	NA	NA	0	0
2372	NA	NA	NA	NA	NA	NA	NA	NA	0	NA	NA	0	0
2755	NA	NA	NA	NA	NA	NA	NA	NA	0	NA	NA	0	0
3522	NA	NA	NA	NA	NA	NA	NA	NA	0	NA	NA	0	0
4645	NA	NA	NA	NA	NA	NA	NA	NA	0	NA	NA	0	0
3161	NA	NA	NA	NA	NA	NA	NA	NA	0	NA	NA	0	0
1036	NA	NA	NA	NA	NA	NA	NA	NA	0	NA	NA	0	0
3725	NA	NA	NA	NA	NA	NA	NA	NA	0	NA	NA	0	0
4327	NA	NA	NA	NA	NA	NA	NA	NA	0	NA	NA	0	0
2847	NA	NA	NA	NA	NA	NA	NA	NA	0	NA	NA	0	0
5067	NA	NA	NA	NA	NA	NA	NA	NA	0	NA	NA	0	0
2056	NA	NA	NA	NA	NA	NA	NA	NA	0	NA	NA	0	0
1993	NA	NA	NA	NA	NA	NA	NA	NA	0	NA	NA	0	0
4370	NA	NA	NA	NA	NA	NA	NA	NA	0	NA	NA	0	0
4611	NA	NA	NA	NA	NA	NA	NA	NA	0	NA	NA	0	0
2535	NA	NA	NA	NA	NA	NA	NA	NA	0	NA	NA	0	0
2614	NA	NA	NA	NA	NA	NA	NA	NA	0	NA	NA	0	0
337	NA	NA	NA	NA	NA	NA	NA	NA	0	NA	NA	0	0
1975	NA	NA	NA	NA	NA	NA	NA	NA	0	NA	NA	0	0
3176	NA	NA	NA	NA	NA	NA	NA	NA	0	NA	NA	0	0
3986	NA	NA	NA	NA	NA	NA	NA	NA	0	NA	NA	0	0
3599	NA	NA	NA	NA	NA	NA	NA	NA	0	NA	NA	0	0
3716	NA	NA	NA	NA	NA	NA	NA	NA	0	NA	NA	0	0
1879	NA	NA	NA	NA	NA	NA	NA	NA	0	NA	NA	0	0
2684	NA	NA	NA	NA	NA	NA	NA	NA	0	NA	NA	0	0
3896	NA	NA	NA	NA	NA	NA	NA	NA	0	NA	NA	0	0
796	NA	NA	NA	NA	NA	NA	NA	NA	0	NA	NA	0	0
4114	NA	NA	NA	NA	NA	NA	NA	NA	0	NA	NA	0	0
119	NA	NA	NA	NA	NA	NA	NA	NA	0	NA	NA	0	0
913	NA	NA	NA	NA	NA	NA	NA	NA	0	NA	NA	0	0
978	NA	NA	NA	NA	NA	NA	NA	NA	0	NA	NA	0	0
1111	NA	NA	NA	NA	NA	NA	NA	NA	0	NA	NA	0	0
8	NA	NA	NA	NA	NA	NA	NA	NA	0	NA	NA	0	0
1050	NA	NA	NA	NA	NA	NA	NA	NA	0	NA	NA	0	0
4021	NA	NA	NA	NA	NA	NA	NA	NA	0	NA	NA	0	0
3609	NA	NA	NA	NA	NA	NA	NA	NA	0	NA	NA	0	0
845	NA	NA	NA	NA	NA	NA	NA	NA	0	NA	NA	0	0
2189	NA	NA	NA	NA	NA	NA	NA	NA	0	NA	NA	0	0
3523	NA	NA	NA	NA	NA	NA	NA	NA	0	NA	NA	0	0
2501	NA	NA	NA	NA	NA	NA	NA	NA	0	NA	NA	0	0
1121	NA	NA	NA	NA	NA	NA	NA	NA	0	NA	NA	0	0
4503	NA	NA	NA	NA	NA	NA	NA	NA	0	NA	NA	0	0
4344	NA	NA	NA	NA	NA	NA	NA	NA	0	NA	NA	0	0
2310	NA	NA	NA	NA	NA	NA	NA	NA	0	NA	NA	0	0
1392	NA	NA	NA	NA	NA	NA	NA	NA	0	NA	NA	0	0
3368	NA	NA	NA	NA	NA	NA	NA	NA	0	NA	NA	0	0
3496	NA	NA	NA	NA	NA	NA	NA	NA	0	NA	NA	0	0
2613	NA	NA	NA	NA	NA	NA	NA	NA	0	NA	NA	0	0
3918	NA	NA	NA	NA	NA	NA	NA	NA	0	NA	NA	0	0
2346	NA	NA	NA	NA	NA	NA	NA	NA	0	NA	NA	0	0
1513	NA	NA	NA	NA	NA	NA	NA	NA	0	NA	NA	0	0
2175	NA	NA	NA	NA	NA	NA	NA	NA	0	NA	NA	0	0
688	NA	NA	NA	NA	NA	NA	NA	NA	0	NA	NA	0	0
928	NA	NA	NA	NA	NA	NA	NA	NA	0	NA	NA	0	0
3132	NA	NA	NA	NA	NA	NA	NA	NA	0	NA	NA	0	0
863	NA	NA	NA	NA	NA	NA	NA	NA	0	NA	NA	0	0
4593	NA	NA	NA	NA	NA	NA	NA	NA	0	NA	NA	0	0
4862	NA	NA	NA	NA	NA	NA	NA	NA	0	NA	NA	0	0
200	NA	NA	NA	NA	NA	NA	NA	NA	0	NA	NA	0	0
4136	NA	NA	NA	NA	NA	NA	NA	NA	0	NA	NA	0	0
156	NA	NA	NA	NA	NA	NA	NA	NA	0	NA	NA	0	0
1779	NA	NA	NA	NA	NA	NA	NA	NA	0	NA	NA	0	0
2071	NA	NA	NA	NA	NA	NA	NA	NA	0	NA	NA	0	0
881	NA	NA	NA	NA	NA	NA	NA	NA	0	NA	NA	0	0
1044	NA	NA	NA	NA	NA	NA	NA	NA	0	NA	NA	0	0
3494	NA	NA	NA	NA	NA	NA	NA	NA	0	NA	NA	0	0
1596	NA	NA	NA	NA	NA	NA	NA	NA	0	NA	NA	0	0
2103	NA	NA	NA	NA	NA	NA	NA	NA	0	NA	NA	0	0
2743	NA	NA	NA	NA	NA	NA	NA	NA	0	NA	NA	0	0
1326	NA	NA	NA	NA	NA	NA	NA	NA	0	NA	NA	0	0
5054	NA	NA	NA	NA	NA	NA	NA	NA	0	NA	NA	0	0
114	NA	NA	NA	NA	NA	NA	NA	NA	0	NA	NA	0	0
3456	NA	NA	NA	NA	NA	NA	NA	NA	0	NA	NA	0	0
3331	NA	NA	NA	NA	NA	NA	NA	NA	0	NA	NA	0	0
1370	NA	NA	NA	NA	NA	NA	NA	NA	0	NA	NA	0	0
1105	NA	NA	NA	NA	NA	NA	NA	NA	0	NA	NA	0	0
1197	NA	NA	NA	NA	NA	NA	NA	NA	0	NA	NA	0	0
2761	NA	NA	NA	NA	NA	NA	NA	NA	0	NA	NA	0	0
205	NA	NA	NA	NA	NA	NA	NA	NA	0	NA	NA	0	0
38	NA	NA	NA	NA	NA	NA	NA	NA	0	NA	NA	0	0
3487	NA	NA	NA	NA	NA	NA	NA	NA	0	NA	NA	0	0
3926	NA	NA	NA	NA	NA	NA	NA	NA	0	NA	NA	0	0
4073	NA	NA	NA	NA	NA	NA	NA	NA	0	NA	NA	0	0
364	NA	NA	NA	NA	NA	NA	NA	NA	0	NA	NA	0	0
1905	NA	NA	NA	NA	NA	NA	NA	NA	0	NA	NA	0	0
783	NA	NA	NA	NA	NA	NA	NA	NA	0	NA	NA	0	0
1946	NA	NA	NA	NA	NA	NA	NA	NA	0	NA	NA	0	0
664	NA	NA	NA	NA	NA	NA	NA	NA	0	NA	NA	0	0
1285	NA	NA	NA	NA	NA	NA	NA	NA	0	NA	NA	0	0
2222	NA	NA	NA	NA	NA	NA	NA	NA	0	NA	NA	0	0
2324	NA	NA	NA	NA	NA	NA	NA	NA	0	NA	NA	0	0
3410	NA	NA	NA	NA	NA	NA	NA	NA	0	NA	NA	0	0
1807	NA	NA	NA	NA	NA	NA	NA	NA	0	NA	NA	0	0
508	NA	NA	NA	NA	NA	NA	NA	NA	0	NA	NA	0	0
1532	NA	NA	NA	NA	NA	NA	NA	NA	0	NA	NA	0	0
1657	NA	NA	NA	NA	NA	NA	NA	NA	0	NA	NA	0	0
2331	NA	NA	NA	NA	NA	NA	NA	NA	0	NA	NA	0	0
2994	NA	NA	NA	NA	NA	NA	NA	NA	0	NA	NA	0	0
3414	NA	NA	NA	NA	NA	NA	NA	NA	0	NA	NA	0	0
2081	NA	NA	NA	NA	NA	NA	NA	NA	0	NA	NA	0	0
3730	NA	NA	NA	NA	NA	NA	NA	NA	0	NA	NA	0	0
676	NA	NA	NA	NA	NA	NA	NA	NA	0	NA	NA	0	0
3415	NA	NA	NA	NA	NA	NA	NA	NA	0	NA	NA	0	0
2200	NA	NA	NA	NA	NA	NA	NA	NA	0	NA	NA	0	0
1624	NA	NA	NA	NA	NA	NA	NA	NA	0	NA	NA	0	0
3171	NA	NA	NA	NA	NA	NA	NA	NA	0	NA	NA	0	0
3050	NA	NA	NA	NA	NA	NA	NA	NA	0	NA	NA	0	0
4934	NA	NA	NA	NA	NA	NA	NA	NA	0	NA	NA	0	0
94	NA	NA	NA	NA	NA	NA	NA	NA	0	NA	NA	0	0
873	NA	NA	NA	NA	NA	NA	NA	NA	0	NA	NA	0	0
3940	NA	NA	NA	NA	NA	NA	NA	NA	0	NA	NA	0	0
2937	NA	NA	NA	NA	NA	NA	NA	NA	0	NA	NA	0	0
519	NA	NA	NA	NA	NA	NA	NA	NA	0	NA	NA	0	0
1845	NA	NA	NA	NA	NA	NA	NA	NA	0	NA	NA	0	0
1398	NA	NA	NA	NA	NA	NA	NA	NA	0	NA	NA	0	0
2242	NA	NA	NA	NA	NA	NA	NA	NA	0	NA	NA	0	0
1396	NA	NA	NA	NA	NA	NA	NA	NA	0	NA	NA	0	0
3369	NA	NA	NA	NA	NA	NA	NA	NA	0	NA	NA	0	0
1348	NA	NA	NA	NA	NA	NA	NA	NA	0	NA	NA	0	0
4375	NA	NA	NA	NA	NA	NA	NA	NA	0	NA	NA	0	0
433	NA	NA	NA	NA	NA	NA	NA	NA	0	NA	NA	0	0
3080	NA	NA	NA	NA	NA	NA	NA	NA	0	NA	NA	0	0
4890	NA	NA	NA	NA	NA	NA	NA	NA	0	NA	NA	0	0
368	NA	NA	NA	NA	NA	NA	NA	NA	0	NA	NA	0	0
798	NA	NA	NA	NA	NA	NA	NA	NA	0	NA	NA	0	0
2759	NA	NA	NA	NA	NA	NA	NA	NA	0	NA	NA	0	0
1547	NA	NA	NA	NA	NA	NA	NA	NA	0	NA	NA	0	0
1824	NA	NA	NA	NA	NA	NA	NA	NA	0	NA	NA	0	0
4264	NA	NA	NA	NA	NA	NA	NA	NA	0	NA	NA	0	0
1167	NA	NA	NA	NA	NA	NA	NA	NA	0	NA	NA	0	0
1551	NA	NA	NA	NA	NA	NA	NA	NA	0	NA	NA	0	0
2185	NA	NA	NA	NA	NA	NA	NA	NA	0	NA	NA	0	0
3530	NA	NA	NA	NA	NA	NA	NA	NA	0	NA	NA	0	0
4826	NA	NA	NA	NA	NA	NA	NA	NA	0	NA	NA	0	0
699	NA	NA	NA	NA	NA	NA	NA	NA	0	NA	NA	0	0
4372	NA	NA	NA	NA	NA	NA	NA	NA	0	NA	NA	0	0
1051	NA	NA	NA	NA	NA	NA	NA	NA	0	NA	NA	0	0
3316	NA	NA	NA	NA	NA	NA	NA	NA	0	NA	NA	0	0
4357	NA	NA	NA	NA	NA	NA	NA	NA	0	NA	NA	0	0
5030	NA	NA	NA	NA	NA	NA	NA	NA	0	NA	NA	0	0
1914	NA	NA	NA	NA	NA	NA	NA	NA	0	NA	NA	0	0
242	NA	NA	NA	NA	NA	NA	NA	NA	0	NA	NA	0	0
4944	NA	NA	NA	NA	NA	NA	NA	NA	0	NA	NA	0	0
4408	NA	NA	NA	NA	NA	NA	NA	NA	0	NA	NA	0	0
4391	NA	NA	NA	NA	NA	NA	NA	NA	0	NA	NA	0	0
1270	NA	NA	NA	NA	NA	NA	NA	NA	0	NA	NA	0	0
3782	NA	NA	NA	NA	NA	NA	NA	NA	0	NA	NA	0	0
3444	NA	NA	NA	NA	NA	NA	NA	NA	0	NA	NA	0	0
643	NA	NA	NA	NA	NA	NA	NA	NA	0	NA	NA	0	0
1819	NA	NA	NA	NA	NA	NA	NA	NA	0	NA	NA	0	0
4498	NA	NA	NA	NA	NA	NA	NA	NA	0	NA	NA	0	0
47	NA	NA	NA	NA	NA	NA	NA	NA	0	NA	NA	0	0
2075	NA	NA	NA	NA	NA	NA	NA	NA	0	NA	NA	0	0
3175	NA	NA	NA	NA	NA	NA	NA	NA	0	NA	NA	0	0
4260	NA	NA	NA	NA	NA	NA	NA	NA	0	NA	NA	0	0
2751	NA	NA	NA	NA	NA	NA	NA	NA	0	NA	NA	0	0
1498	NA	NA	NA	NA	NA	NA	NA	NA	0	NA	NA	0	0
3753	NA	NA	NA	NA	NA	NA	NA	NA	0	NA	NA	0	0
4449	NA	NA	NA	NA	NA	NA	NA	NA	0	NA	NA	0	0
3565	NA	NA	NA	NA	NA	NA	NA	NA	0	NA	NA	0	0
2650	NA	NA	NA	NA	NA	NA	NA	NA	0	NA	NA	0	0
2090	NA	NA	NA	NA	NA	NA	NA	NA	0	NA	NA	0	0
3789	NA	NA	NA	NA	NA	NA	NA	NA	0	NA	NA	0	0
1789	NA	NA	NA	NA	NA	NA	NA	NA	0	NA	NA	0	0
1382	NA	NA	NA	NA	NA	NA	NA	NA	0	NA	NA	0	0
3447	NA	NA	NA	NA	NA	NA	NA	NA	0	NA	NA	0	0
1586	NA	NA	NA	NA	NA	NA	NA	NA	0	NA	NA	0	0
4591	NA	NA	NA	NA	NA	NA	NA	NA	0	NA	NA	0	0
2429	NA	NA	NA	NA	NA	NA	NA	NA	0	NA	NA	0	0
702	NA	NA	NA	NA	NA	NA	NA	NA	0	NA	NA	0	0
159	NA	NA	NA	NA	NA	NA	NA	NA	0	NA	NA	0	0
955	NA	NA	NA	NA	NA	NA	NA	NA	0	NA	NA	0	0
312	NA	NA	NA	NA	NA	NA	NA	NA	0	NA	NA	0	0
2080	NA	NA	NA	NA	NA	NA	NA	NA	0	NA	NA	0	0
732	NA	NA	NA	NA	NA	NA	NA	NA	0	NA	NA	0	0
853	NA	NA	NA	NA	NA	NA	NA	NA	0	NA	NA	0	0
1021	NA	NA	NA	NA	NA	NA	NA	NA	0	NA	NA	0	0
1041	NA	NA	NA	NA	NA	NA	NA	NA	0	NA	NA	0	0
3183	NA	NA	NA	NA	NA	NA	NA	NA	0	NA	NA	0	0
5069	NA	NA	NA	NA	NA	NA	NA	NA	0	NA	NA	0	0
428	NA	NA	NA	NA	NA	NA	NA	NA	0	NA	NA	0	0
3547	NA	NA	NA	NA	NA	NA	NA	NA	0	NA	NA	0	0
71	NA	NA	NA	NA	NA	NA	NA	NA	0	NA	NA	0	0
4329	NA	NA	NA	NA	NA	NA	NA	NA	0	NA	NA	0	0
3876	NA	NA	NA	NA	NA	NA	NA	NA	0	NA	NA	0	0
4857	NA	NA	NA	NA	NA	NA	NA	NA	0	NA	NA	0	0
4766	NA	NA	NA	NA	NA	NA	NA	NA	0	NA	NA	0	0
908	NA	NA	NA	NA	NA	NA	NA	NA	0	NA	NA	0	0
768	NA	NA	NA	NA	NA	NA	NA	NA	0	NA	NA	0	0
4960	NA	NA	NA	NA	NA	NA	NA	NA	0	NA	NA	0	0
1568	NA	NA	NA	NA	NA	NA	NA	NA	0	NA	NA	0	0
496	NA	NA	NA	NA	NA	NA	NA	NA	0	NA	NA	0	0
4140	NA	NA	NA	NA	NA	NA	NA	NA	0	NA	NA	0	0
2986	NA	NA	NA	NA	NA	NA	NA	NA	0	NA	NA	0	0
2858	NA	NA	NA	NA	NA	NA	NA	NA	0	NA	NA	0	0
1134	NA	NA	NA	NA	NA	NA	NA	NA	0	NA	NA	0	0
142	NA	NA	NA	NA	NA	NA	NA	NA	0	NA	NA	0	0
486	NA	NA	NA	NA	NA	NA	NA	NA	0	NA	NA	0	0
1425	NA	NA	NA	NA	NA	NA	NA	NA	0	NA	NA	0	0
4513	NA	NA	NA	NA	NA	NA	NA	NA	0	NA	NA	0	0
1916	NA	NA	NA	NA	NA	NA	NA	NA	0	NA	NA	0	0
3437	NA	NA	NA	NA	NA	NA	NA	NA	0	NA	NA	0	0
2065	NA	NA	NA	NA	NA	NA	NA	NA	0	NA	NA	0	0
4750	NA	NA	NA	NA	NA	NA	NA	NA	0	NA	NA	0	0
5102	NA	NA	NA	NA	NA	NA	NA	NA	0	NA	NA	0	0
2522	NA	NA	NA	NA	NA	NA	NA	NA	0	NA	NA	0	0
1230	NA	NA	NA	NA	NA	NA	NA	NA	0	NA	NA	0	0
1544	NA	NA	NA	NA	NA	NA	NA	NA	0	NA	NA	0	0
4962	NA	NA	NA	NA	NA	NA	NA	NA	0	NA	NA	0	0
2808	NA	NA	NA	NA	NA	NA	NA	NA	0	NA	NA	0	0
4603	NA	NA	NA	NA	NA	NA	NA	NA	0	NA	NA	0	0
3685	NA	NA	NA	NA	NA	NA	NA	NA	0	NA	NA	0	0
1342	NA	NA	NA	NA	NA	NA	NA	NA	0	NA	NA	0	0
3236	NA	NA	NA	NA	NA	NA	NA	NA	0	NA	NA	0	0
360	NA	NA	NA	NA	NA	NA	NA	NA	0	NA	NA	0	0
3593	NA	NA	NA	NA	NA	NA	NA	NA	0	NA	NA	0	0
2453	NA	NA	NA	NA	NA	NA	NA	NA	0	NA	NA	0	0
489	NA	NA	NA	NA	NA	NA	NA	NA	0	NA	NA	0	0
3239	NA	NA	NA	NA	NA	NA	NA	NA	0	NA	NA	0	0
2897	NA	NA	NA	NA	NA	NA	NA	NA	0	NA	NA	0	0
4940	NA	NA	NA	NA	NA	NA	NA	NA	0	NA	NA	0	0
947	NA	NA	NA	NA	NA	NA	NA	NA	0	NA	NA	0	0
399	NA	NA	NA	NA	NA	NA	NA	NA	0	NA	NA	0	0
2624	NA	NA	NA	NA	NA	NA	NA	NA	0	NA	NA	0	0
1164	NA	NA	NA	NA	NA	NA	NA	NA	0	NA	NA	0	0
219	NA	NA	NA	NA	NA	NA	NA	NA	0	NA	NA	0	0
2975	NA	NA	NA	NA	NA	NA	NA	NA	0	NA	NA	0	0
1643	NA	NA	NA	NA	NA	NA	NA	NA	0	NA	NA	0	0
2604	NA	NA	NA	NA	NA	NA	NA	NA	0	NA	NA	0	0
3816	NA	NA	NA	NA	NA	NA	NA	NA	0	NA	NA	0	0
3376	NA	NA	NA	NA	NA	NA	NA	NA	0	NA	NA	0	0
1522	NA	NA	NA	NA	NA	NA	NA	NA	0	NA	NA	0	0
2996	NA	NA	NA	NA	NA	NA	NA	NA	0	NA	NA	0	0
2289	NA	NA	NA	NA	NA	NA	NA	NA	0	NA	NA	0	0
2322	NA	NA	NA	NA	NA	NA	NA	NA	0	NA	NA	0	0
3844	NA	NA	NA	NA	NA	NA	NA	NA	0	NA	NA	0	0
4732	NA	NA	NA	NA	NA	NA	NA	NA	0	NA	NA	0	0
4428	NA	NA	NA	NA	NA	NA	NA	NA	0	NA	NA	0	0
921	NA	NA	NA	NA	NA	NA	NA	NA	0	NA	NA	0	0
727	NA	NA	NA	NA	NA	NA	NA	NA	0	NA	NA	0	0
4499	NA	NA	NA	NA	NA	NA	NA	NA	0	NA	NA	0	0
2469	NA	NA	NA	NA	NA	NA	NA	NA	0	NA	NA	0	0
935	NA	NA	NA	NA	NA	NA	NA	NA	0	NA	NA	0	0
1477	NA	NA	NA	NA	NA	NA	NA	NA	0	NA	NA	0	0
4574	NA	NA	NA	NA	NA	NA	NA	NA	0	NA	NA	0	0
2949	NA	NA	NA	NA	NA	NA	NA	NA	0	NA	NA	0	0
4167	NA	NA	NA	NA	NA	NA	NA	NA	0	NA	NA	0	0
321	NA	NA	NA	NA	NA	NA	NA	NA	0	NA	NA	0	0
3305	NA	NA	NA	NA	NA	NA	NA	NA	0	NA	NA	0	0
4169	NA	NA	NA	NA	NA	NA	NA	NA	0	NA	NA	0	0
767	NA	NA	NA	NA	NA	NA	NA	NA	0	NA	NA	0	0
203	NA	NA	NA	NA	NA	NA	NA	NA	0	NA	NA	0	0
3229	NA	NA	NA	NA	NA	NA	NA	NA	0	NA	NA	0	0
2702	NA	NA	NA	NA	NA	NA	NA	NA	0	NA	NA	0	0
3538	NA	NA	NA	NA	NA	NA	NA	NA	0	NA	NA	0	0
4662	NA	NA	NA	NA	NA	NA	NA	NA	0	NA	NA	0	0
2824	NA	NA	NA	NA	NA	NA	NA	NA	0	NA	NA	0	0
2294	NA	NA	NA	NA	NA	NA	NA	NA	0	NA	NA	0	0
3240	NA	NA	NA	NA	NA	NA	NA	NA	0	NA	NA	0	0
3142	NA	NA	NA	NA	NA	NA	NA	NA	0	NA	NA	0	0
1638	NA	NA	NA	NA	NA	NA	NA	NA	0	NA	NA	0	0
2570	NA	NA	NA	NA	NA	NA	NA	NA	0	NA	NA	0	0
2050	NA	NA	NA	NA	NA	NA	NA	NA	0	NA	NA	0	0
2269	NA	NA	NA	NA	NA	NA	NA	NA	0	NA	NA	0	0
331	NA	NA	NA	NA	NA	NA	NA	NA	0	NA	NA	0	0
2672	NA	NA	NA	NA	NA	NA	NA	NA	0	NA	NA	0	0
771	NA	NA	NA	NA	NA	NA	NA	NA	0	NA	NA	0	0
1621	NA	NA	NA	NA	NA	NA	NA	NA	0	NA	NA	0	0
2782	NA	NA	NA	NA	NA	NA	NA	NA	0	NA	NA	0	0
4282	NA	NA	NA	NA	NA	NA	NA	NA	0	NA	NA	0	0
1415	NA	NA	NA	NA	NA	NA	NA	NA	0	NA	NA	0	0
1280	NA	NA	NA	NA	NA	NA	NA	NA	0	NA	NA	0	0
4723	NA	NA	NA	NA	NA	NA	NA	NA	0	NA	NA	0	0
1252	NA	NA	NA	NA	NA	NA	NA	NA	0	NA	NA	0	0
3850	NA	NA	NA	NA	NA	NA	NA	NA	0	NA	NA	0	0
1630	NA	NA	NA	NA	NA	NA	NA	NA	0	NA	NA	0	0
234	NA	NA	NA	NA	NA	NA	NA	NA	0	NA	NA	0	0
2010	NA	NA	NA	NA	NA	NA	NA	NA	0	NA	NA	0	0
2772	NA	NA	NA	NA	NA	NA	NA	NA	0	NA	NA	0	0
4191	NA	NA	NA	NA	NA	NA	NA	NA	0	NA	NA	0	0
1242	NA	NA	NA	NA	NA	NA	NA	NA	0	NA	NA	0	0
4037	NA	NA	NA	NA	NA	NA	NA	NA	0	NA	NA	0	0
3231	NA	NA	NA	NA	NA	NA	NA	NA	0	NA	NA	0	0
1183	NA	NA	NA	NA	NA	NA	NA	NA	0	NA	NA	0	0
1126	NA	NA	NA	NA	NA	NA	NA	NA	0	NA	NA	0	0
4290	NA	NA	NA	NA	NA	NA	NA	NA	0	NA	NA	0	0
2769	NA	NA	NA	NA	NA	NA	NA	NA	0	NA	NA	0	0
4586	NA	NA	NA	NA	NA	NA	NA	NA	0	NA	NA	0	0
691	NA	NA	NA	NA	NA	NA	NA	NA	0	NA	NA	0	0
4844	NA	NA	NA	NA	NA	NA	NA	NA	0	NA	NA	0	0
3295	NA	NA	NA	NA	NA	NA	NA	NA	0	NA	NA	0	0
3642	NA	NA	NA	NA	NA	NA	NA	NA	0	NA	NA	0	0
924	NA	NA	NA	NA	NA	NA	NA	NA	0	NA	NA	0	0
560	NA	NA	NA	NA	NA	NA	NA	NA	0	NA	NA	0	0
4086	NA	NA	NA	NA	NA	NA	NA	NA	0	NA	NA	0	0
1462	NA	NA	NA	NA	NA	NA	NA	NA	0	NA	NA	0	0
2639	NA	NA	NA	NA	NA	NA	NA	NA	0	NA	NA	0	0
2033	NA	NA	NA	NA	NA	NA	NA	NA	0	NA	NA	0	0
593	NA	NA	NA	NA	NA	NA	NA	NA	0	NA	NA	0	0
2531	NA	NA	NA	NA	NA	NA	NA	NA	0	NA	NA	0	0
4546	NA	NA	NA	NA	NA	NA	NA	NA	0	NA	NA	0	0
4350	NA	NA	NA	NA	NA	NA	NA	NA	0	NA	NA	0	0
1112	NA	NA	NA	NA	NA	NA	NA	NA	0	NA	NA	0	0
1469	NA	NA	NA	NA	NA	NA	NA	NA	0	NA	NA	0	0
3995	NA	NA	NA	NA	NA	NA	NA	NA	0	NA	NA	0	0
2870	NA	NA	NA	NA	NA	NA	NA	NA	0	NA	NA	0	0
756	NA	NA	NA	NA	NA	NA	NA	NA	0	NA	NA	0	0
4777	NA	NA	NA	NA	NA	NA	NA	NA	0	NA	NA	0	0
4210	NA	NA	NA	NA	NA	NA	NA	NA	0	NA	NA	0	0
2826	NA	NA	NA	NA	NA	NA	NA	NA	0	NA	NA	0	0
1336	NA	NA	NA	NA	NA	NA	NA	NA	0	NA	NA	0	0
2409	NA	NA	NA	NA	NA	NA	NA	NA	0	NA	NA	0	0
2468	NA	NA	NA	NA	NA	NA	NA	NA	0	NA	NA	0	0
2694	NA	NA	NA	NA	NA	NA	NA	NA	0	NA	NA	0	0
3610	NA	NA	NA	NA	NA	NA	NA	NA	0	NA	NA	0	0
4309	NA	NA	NA	NA	NA	NA	NA	NA	0	NA	NA	0	0
3798	NA	NA	NA	NA	NA	NA	NA	NA	0	NA	NA	0	0
4703	NA	NA	NA	NA	NA	NA	NA	NA	0	NA	NA	0	0
1420	NA	NA	NA	NA	NA	NA	NA	NA	0	NA	NA	0	0
4392	NA	NA	NA	NA	NA	NA	NA	NA	0	NA	NA	0	0
3048	NA	NA	NA	NA	NA	NA	NA	NA	0	NA	NA	0	0
3069	NA	NA	NA	NA	NA	NA	NA	NA	0	NA	NA	0	0
2286	NA	NA	NA	NA	NA	NA	NA	NA	0	NA	NA	0	0
3948	NA	NA	NA	NA	NA	NA	NA	NA	0	NA	NA	0	0
2478	NA	NA	NA	NA	NA	NA	NA	NA	0	NA	NA	0	0
2649	NA	NA	NA	NA	NA	NA	NA	NA	0	NA	NA	0	0
3254	NA	NA	NA	NA	NA	NA	NA	NA	0	NA	NA	0	0
4490	NA	NA	NA	NA	NA	NA	NA	NA	0	NA	NA	0	0
3750	NA	NA	NA	NA	NA	NA	NA	NA	0	NA	NA	0	0
1709	NA	NA	NA	NA	NA	NA	NA	NA	0	NA	NA	0	0
1482	NA	NA	NA	NA	NA	NA	NA	NA	0	NA	NA	0	0
4664	NA	NA	NA	NA	NA	NA	NA	NA	0	NA	NA	0	0
901	NA	NA	NA	NA	NA	NA	NA	NA	0	NA	NA	0	0
2302	NA	NA	NA	NA	NA	NA	NA	NA	0	NA	NA	0	0
4691	NA	NA	NA	NA	NA	NA	NA	NA	0	NA	NA	0	0
4443	NA	NA	NA	NA	NA	NA	NA	NA	0	NA	NA	0	0
883	NA	NA	NA	NA	NA	NA	NA	NA	0	NA	NA	0	0
330	NA	NA	NA	NA	NA	NA	NA	NA	0	NA	NA	0	0
4489	NA	NA	NA	NA	NA	NA	NA	NA	0	NA	NA	0	0
4773	NA	NA	NA	NA	NA	NA	NA	NA	0	NA	NA	0	0
670	NA	NA	NA	NA	NA	NA	NA	NA	0	NA	NA	0	0
3714	NA	NA	NA	NA	NA	NA	NA	NA	0	NA	NA	0	0
1217	NA	NA	NA	NA	NA	NA	NA	NA	0	NA	NA	0	0
3160	NA	NA	NA	NA	NA	NA	NA	NA	0	NA	NA	0	0
4330	NA	NA	NA	NA	NA	NA	NA	NA	0	NA	NA	0	0
2992	NA	NA	NA	NA	NA	NA	NA	NA	0	NA	NA	0	0
4346	NA	NA	NA	NA	NA	NA	NA	NA	0	NA	NA	0	0
4552	NA	NA	NA	NA	NA	NA	NA	NA	0	NA	NA	0	0
1653	NA	NA	NA	NA	NA	NA	NA	NA	0	NA	NA	0	0
2960	NA	NA	NA	NA	NA	NA	NA	NA	0	NA	NA	0	0
2494	NA	NA	NA	NA	NA	NA	NA	NA	0	NA	NA	0	0
356	NA	NA	NA	NA	NA	NA	NA	NA	0	NA	NA	0	0
1619	NA	NA	NA	NA	NA	NA	NA	NA	0	NA	NA	0	0
2647	NA	NA	NA	NA	NA	NA	NA	NA	0	NA	NA	0	0
1944	NA	NA	NA	NA	NA	NA	NA	NA	0	NA	NA	0	0
4731	NA	NA	NA	NA	NA	NA	NA	NA	0	NA	NA	0	0
4916	NA	NA	NA	NA	NA	NA	NA	NA	0	NA	NA	0	0
3734	NA	NA	NA	NA	NA	NA	NA	NA	0	NA	NA	0	0
4667	NA	NA	NA	NA	NA	NA	NA	NA	0	NA	NA	0	0
4576	NA	NA	NA	NA	NA	NA	NA	NA	0	NA	NA	0	0
2648	NA	NA	NA	NA	NA	NA	NA	NA	0	NA	NA	0	0
393	NA	NA	NA	NA	NA	NA	NA	NA	0	NA	NA	0	0
1610	NA	NA	NA	NA	NA	NA	NA	NA	0	NA	NA	0	0
450	NA	NA	NA	NA	NA	NA	NA	NA	0	NA	NA	0	0
1607	NA	NA	NA	NA	NA	NA	NA	NA	0	NA	NA	0	0
3445	NA	NA	NA	NA	NA	NA	NA	NA	0	NA	NA	0	0
4332	NA	NA	NA	NA	NA	NA	NA	NA	0	NA	NA	0	0
2132	NA	NA	NA	NA	NA	NA	NA	NA	0	NA	NA	0	0
24	NA	NA	NA	NA	NA	NA	NA	NA	0	NA	NA	0	0
5023	NA	NA	NA	NA	NA	NA	NA	NA	0	NA	NA	0	0
2240	NA	NA	NA	NA	NA	NA	NA	NA	0	NA	NA	0	0
4671	NA	NA	NA	NA	NA	NA	NA	NA	0	NA	NA	0	0
3823	NA	NA	NA	NA	NA	NA	NA	NA	0	NA	NA	0	0
1832	NA	NA	NA	NA	NA	NA	NA	NA	0	NA	NA	0	0
2260	NA	NA	NA	NA	NA	NA	NA	NA	0	NA	NA	0	0
4010	NA	NA	NA	NA	NA	NA	NA	NA	0	NA	NA	0	0
2463	NA	NA	NA	NA	NA	NA	NA	NA	0	NA	NA	0	0
1141	NA	NA	NA	NA	NA	NA	NA	NA	0	NA	NA	0	0
1977	NA	NA	NA	NA	NA	NA	NA	NA	0	NA	NA	0	0
1594	NA	NA	NA	NA	NA	NA	NA	NA	0	NA	NA	0	0
99	NA	NA	NA	NA	NA	NA	NA	NA	0	NA	NA	0	0
4927	NA	NA	NA	NA	NA	NA	NA	NA	0	NA	NA	0	0
1633	NA	NA	NA	NA	NA	NA	NA	NA	0	NA	NA	0	0
3170	NA	NA	NA	NA	NA	NA	NA	NA	0	NA	NA	0	0
4741	NA	NA	NA	NA	NA	NA	NA	NA	0	NA	NA	0	0
707	NA	NA	NA	NA	NA	NA	NA	NA	0	NA	NA	0	0
4038	NA	NA	NA	NA	NA	NA	NA	NA	0	NA	NA	0	0
777	NA	NA	NA	NA	NA	NA	NA	NA	0	NA	NA	0	0
841	NA	NA	NA	NA	NA	NA	NA	NA	0	NA	NA	0	0
882	NA	NA	NA	NA	NA	NA	NA	NA	0	NA	NA	0	0
1493	NA	NA	NA	NA	NA	NA	NA	NA	0	NA	NA	0	0
2439	NA	NA	NA	NA	NA	NA	NA	NA	0	NA	NA	0	0
717	NA	NA	NA	NA	NA	NA	NA	NA	0	NA	NA	0	0
1538	NA	NA	NA	NA	NA	NA	NA	NA	0	NA	NA	0	0
2017	NA	NA	NA	NA	NA	NA	NA	NA	0	NA	NA	0	0
734	NA	NA	NA	NA	NA	NA	NA	NA	0	NA	NA	0	0
961	NA	NA	NA	NA	NA	NA	NA	NA	0	NA	NA	0	0
685	NA	NA	NA	NA	NA	NA	NA	NA	0	NA	NA	0	0
4827	NA	NA	NA	NA	NA	NA	NA	NA	0	NA	NA	0	0
790	NA	NA	NA	NA	NA	NA	NA	NA	0	NA	NA	0	0
5072	NA	NA	NA	NA	NA	NA	NA	NA	0	NA	NA	0	0
4597	NA	NA	NA	NA	NA	NA	NA	NA	0	NA	NA	0	0
4884	NA	NA	NA	NA	NA	NA	NA	NA	0	NA	NA	0	0
5014	NA	NA	NA	NA	NA	NA	NA	NA	0	NA	NA	0	0
2154	NA	NA	NA	NA	NA	NA	NA	NA	0	NA	NA	0	0
258	NA	NA	NA	NA	NA	NA	NA	NA	0	NA	NA	0	0
3900	NA	NA	NA	NA	NA	NA	NA	NA	0	NA	NA	0	0
5114	NA	NA	NA	NA	NA	NA	NA	NA	0	NA	NA	0	0
3173	NA	NA	NA	NA	NA	NA	NA	NA	0	NA	NA	0	0
394	NA	NA	NA	NA	NA	NA	NA	NA	0	NA	NA	0	0
4822	NA	NA	NA	NA	NA	NA	NA	NA	0	NA	NA	0	0
402	NA	NA	NA	NA	NA	NA	NA	NA	0	NA	NA	0	0
4722	NA	NA	NA	NA	NA	NA	NA	NA	0	NA	NA	0	0
3594	NA	NA	NA	NA	NA	NA	NA	NA	0	NA	NA	0	0
4530	NA	NA	NA	NA	NA	NA	NA	NA	0	NA	NA	0	0
2344	NA	NA	NA	NA	NA	NA	NA	NA	0	NA	NA	0	0
1979	NA	NA	NA	NA	NA	NA	NA	NA	0	NA	NA	0	0
5008	NA	NA	NA	NA	NA	NA	NA	NA	0	NA	NA	0	0
2066	NA	NA	NA	NA	NA	NA	NA	NA	0	NA	NA	0	0
2845	NA	NA	NA	NA	NA	NA	NA	NA	0	NA	NA	0	0
573	NA	NA	NA	NA	NA	NA	NA	NA	0	NA	NA	0	0
822	NA	NA	NA	NA	NA	NA	NA	NA	0	NA	NA	0	0
2674	NA	NA	NA	NA	NA	NA	NA	NA	0	NA	NA	0	0
1007	NA	NA	NA	NA	NA	NA	NA	NA	0	NA	NA	0	0
4976	NA	NA	NA	NA	NA	NA	NA	NA	0	NA	NA	0	0
4531	NA	NA	NA	NA	NA	NA	NA	NA	0	NA	NA	0	0
1454	NA	NA	NA	NA	NA	NA	NA	NA	0	NA	NA	0	0
3073	NA	NA	NA	NA	NA	NA	NA	NA	0	NA	NA	0	0
1926	NA	NA	NA	NA	NA	NA	NA	NA	0	NA	NA	0	0
2536	NA	NA	NA	NA	NA	NA	NA	NA	0	NA	NA	0	0
1852	NA	NA	NA	NA	NA	NA	NA	NA	0	NA	NA	0	0
3148	NA	NA	NA	NA	NA	NA	NA	NA	0	NA	NA	0	0
3298	NA	NA	NA	NA	NA	NA	NA	NA	0	NA	NA	0	0
3210	NA	NA	NA	NA	NA	NA	NA	NA	0	NA	NA	0	0
1090	NA	NA	NA	NA	NA	NA	NA	NA	0	NA	NA	0	0
1077	NA	NA	NA	NA	NA	NA	NA	NA	0	NA	NA	0	0
1590	NA	NA	NA	NA	NA	NA	NA	NA	0	NA	NA	0	0
1675	NA	NA	NA	NA	NA	NA	NA	NA	0	NA	NA	0	0
3972	NA	NA	NA	NA	NA	NA	NA	NA	0	NA	NA	0	0
2944	NA	NA	NA	NA	NA	NA	NA	NA	0	NA	NA	0	0
3207	NA	NA	NA	NA	NA	NA	NA	NA	0	NA	NA	0	0
477	NA	NA	NA	NA	NA	NA	NA	NA	0	NA	NA	0	0
1286	NA	NA	NA	NA	NA	NA	NA	NA	0	NA	NA	0	0
2656	NA	NA	NA	NA	NA	NA	NA	NA	0	NA	NA	0	0
2580	NA	NA	NA	NA	NA	NA	NA	NA	0	NA	NA	0	0
322	NA	NA	NA	NA	NA	NA	NA	NA	0	NA	NA	0	0
4272	NA	NA	NA	NA	NA	NA	NA	NA	0	NA	NA	0	0
2323	NA	NA	NA	NA	NA	NA	NA	NA	0	NA	NA	0	0
4230	NA	NA	NA	NA	NA	NA	NA	NA	0	NA	NA	0	0
683	NA	NA	NA	NA	NA	NA	NA	NA	0	NA	NA	0	0
1892	NA	NA	NA	NA	NA	NA	NA	NA	0	NA	NA	0	0
963	NA	NA	NA	NA	NA	NA	NA	NA	0	NA	NA	0	0
4075	NA	NA	NA	NA	NA	NA	NA	NA	0	NA	NA	0	0
2015	NA	NA	NA	NA	NA	NA	NA	NA	0	NA	NA	0	0
3588	NA	NA	NA	NA	NA	NA	NA	NA	0	NA	NA	0	0
4432	NA	NA	NA	NA	NA	NA	NA	NA	0	NA	NA	0	0
3104	NA	NA	NA	NA	NA	NA	NA	NA	0	NA	NA	0	0
4348	NA	NA	NA	NA	NA	NA	NA	NA	0	NA	NA	0	0
1851	NA	NA	NA	NA	NA	NA	NA	NA	0	NA	NA	0	0
343	NA	NA	NA	NA	NA	NA	NA	NA	0	NA	NA	0	0
253	NA	NA	NA	NA	NA	NA	NA	NA	0	NA	NA	0	0
671	NA	NA	NA	NA	NA	NA	NA	NA	0	NA	NA	0	0
498	NA	NA	NA	NA	NA	NA	NA	NA	0	NA	NA	0	0
627	NA	NA	NA	NA	NA	NA	NA	NA	0	NA	NA	0	0
3411	NA	NA	NA	NA	NA	NA	NA	NA	0	NA	NA	0	0
1440	NA	NA	NA	NA	NA	NA	NA	NA	0	NA	NA	0	0
3212	NA	NA	NA	NA	NA	NA	NA	NA	0	NA	NA	0	0
2862	NA	NA	NA	NA	NA	NA	NA	NA	0	NA	NA	0	0
4692	NA	NA	NA	NA	NA	NA	NA	NA	0	NA	NA	0	0
2562	NA	NA	NA	NA	NA	NA	NA	NA	0	NA	NA	0	0
2857	NA	NA	NA	NA	NA	NA	NA	NA	0	NA	NA	0	0
3311	NA	NA	NA	NA	NA	NA	NA	NA	0	NA	NA	0	0
537	NA	NA	NA	NA	NA	NA	NA	NA	0	NA	NA	0	0
3564	NA	NA	NA	NA	NA	NA	NA	NA	0	NA	NA	0	0
995	NA	NA	NA	NA	NA	NA	NA	NA	0	NA	NA	0	0
1358	NA	NA	NA	NA	NA	NA	NA	NA	0	NA	NA	0	0
2432	NA	NA	NA	NA	NA	NA	NA	NA	0	NA	NA	0	0
3732	NA	NA	NA	NA	NA	NA	NA	NA	0	NA	NA	0	0
1773	NA	NA	NA	NA	NA	NA	NA	NA	0	NA	NA	0	0
304	NA	NA	NA	NA	NA	NA	NA	NA	0	NA	NA	0	0
4978	NA	NA	NA	NA	NA	NA	NA	NA	0	NA	NA	0	0
495	NA	NA	NA	NA	NA	NA	NA	NA	0	NA	NA	0	0
3206	NA	NA	NA	NA	NA	NA	NA	NA	0	NA	NA	0	0
3743	NA	NA	NA	NA	NA	NA	NA	NA	0	NA	NA	0	0
1432	NA	NA	NA	NA	NA	NA	NA	NA	0	NA	NA	0	0
5027	NA	NA	NA	NA	NA	NA	NA	NA	0	NA	NA	0	0
605	NA	NA	NA	NA	NA	NA	NA	NA	0	NA	NA	0	0
1803	NA	NA	NA	NA	NA	NA	NA	NA	0	NA	NA	0	0
245	NA	NA	NA	NA	NA	NA	NA	NA	0	NA	NA	0	0
76	NA	NA	NA	NA	NA	NA	NA	NA	0	NA	NA	0	0
350	NA	NA	NA	NA	NA	NA	NA	NA	0	NA	NA	0	0
965	NA	NA	NA	NA	NA	NA	NA	NA	0	NA	NA	0	0
2489	NA	NA	NA	NA	NA	NA	NA	NA	0	NA	NA	0	0
4911	NA	NA	NA	NA	NA	NA	NA	NA	0	NA	NA	0	0
1865	NA	NA	NA	NA	NA	NA	NA	NA	0	NA	NA	0	0
5035	NA	NA	NA	NA	NA	NA	NA	NA	0	NA	NA	0	0
4127	NA	NA	NA	NA	NA	NA	NA	NA	0	NA	NA	0	0
3945	NA	NA	NA	NA	NA	NA	NA	NA	0	NA	NA	0	0
2898	NA	NA	NA	NA	NA	NA	NA	NA	0	NA	NA	0	0
5082	NA	NA	NA	NA	NA	NA	NA	NA	0	NA	NA	0	0
2991	NA	NA	NA	NA	NA	NA	NA	NA	0	NA	NA	0	0
994	NA	NA	NA	NA	NA	NA	NA	NA	0	NA	NA	0	0
857	NA	NA	NA	NA	NA	NA	NA	NA	0	NA	NA	0	0
2720	NA	NA	NA	NA	NA	NA	NA	NA	0	NA	NA	0	0
2521	NA	NA	NA	NA	NA	NA	NA	NA	0	NA	NA	0	0
1239	NA	NA	NA	NA	NA	NA	NA	NA	0	NA	NA	0	0
387	NA	NA	NA	NA	NA	NA	NA	NA	0	NA	NA	0	0
4491	NA	NA	NA	NA	NA	NA	NA	NA	0	NA	NA	0	0
4894	NA	NA	NA	NA	NA	NA	NA	NA	0	NA	NA	0	0
865	NA	NA	NA	NA	NA	NA	NA	NA	0	NA	NA	0	0
3710	NA	NA	NA	NA	NA	NA	NA	NA	0	NA	NA	0	0
2070	NA	NA	NA	NA	NA	NA	NA	NA	0	NA	NA	0	0
4027	NA	NA	NA	NA	NA	NA	NA	NA	0	NA	NA	0	0
2617	NA	NA	NA	NA	NA	NA	NA	NA	0	NA	NA	0	0
128	NA	NA	NA	NA	NA	NA	NA	NA	0	NA	NA	0	0
4354	NA	NA	NA	NA	NA	NA	NA	NA	0	NA	NA	0	0
1133	NA	NA	NA	NA	NA	NA	NA	NA	0	NA	NA	0	0
3672	NA	NA	NA	NA	NA	NA	NA	NA	0	NA	NA	0	0
2665	NA	NA	NA	NA	NA	NA	NA	NA	0	NA	NA	0	0
2351	NA	NA	NA	NA	NA	NA	NA	NA	0	NA	NA	0	0
2234	NA	NA	NA	NA	NA	NA	NA	NA	0	NA	NA	0	0
2837	NA	NA	NA	NA	NA	NA	NA	NA	0	NA	NA	0	0
2136	NA	NA	NA	NA	NA	NA	NA	NA	0	NA	NA	0	0
1988	NA	NA	NA	NA	NA	NA	NA	NA	0	NA	NA	0	0
4442	NA	NA	NA	NA	NA	NA	NA	NA	0	NA	NA	0	0
2699	NA	NA	NA	NA	NA	NA	NA	NA	0	NA	NA	0	0
2812	NA	NA	NA	NA	NA	NA	NA	NA	0	NA	NA	0	0
2027	NA	NA	NA	NA	NA	NA	NA	NA	0	NA	NA	0	0
2433	NA	NA	NA	NA	NA	NA	NA	NA	0	NA	NA	0	0
4637	NA	NA	NA	NA	NA	NA	NA	NA	0	NA	NA	0	0
180	NA	NA	NA	NA	NA	NA	NA	NA	0	NA	NA	0	0
3705	NA	NA	NA	NA	NA	NA	NA	NA	0	NA	NA	0	0
2636	NA	NA	NA	NA	NA	NA	NA	NA	0	NA	NA	0	0
2021	NA	NA	NA	NA	NA	NA	NA	NA	0	NA	NA	0	0
1858	NA	NA	NA	NA	NA	NA	NA	NA	0	NA	NA	0	0
3287	NA	NA	NA	NA	NA	NA	NA	NA	0	NA	NA	0	0
765	NA	NA	NA	NA	NA	NA	NA	NA	0	NA	NA	0	0
314	NA	NA	NA	NA	NA	NA	NA	NA	0	NA	NA	0	0
425	NA	NA	NA	NA	NA	NA	NA	NA	0	NA	NA	0	0
4575	NA	NA	NA	NA	NA	NA	NA	NA	0	NA	NA	0	0
3942	NA	NA	NA	NA	NA	NA	NA	NA	0	NA	NA	0	0
3647	NA	NA	NA	NA	NA	NA	NA	NA	0	NA	NA	0	0
1024	NA	NA	NA	NA	NA	NA	NA	NA	0	NA	NA	0	0
2419	NA	NA	NA	NA	NA	NA	NA	NA	0	NA	NA	0	0
3374	NA	NA	NA	NA	NA	NA	NA	NA	0	NA	NA	0	0
3765	NA	NA	NA	NA	NA	NA	NA	NA	0	NA	NA	0	0
4482	NA	NA	NA	NA	NA	NA	NA	NA	0	NA	NA	0	0
2011	NA	NA	NA	NA	NA	NA	NA	NA	0	NA	NA	0	0
2149	NA	NA	NA	NA	NA	NA	NA	NA	0	NA	NA	0	0
500	NA	NA	NA	NA	NA	NA	NA	NA	0	NA	NA	0	0
2039	NA	NA	NA	NA	NA	NA	NA	NA	0	NA	NA	0	0
3089	NA	NA	NA	NA	NA	NA	NA	NA	0	NA	NA	0	0
3154	NA	NA	NA	NA	NA	NA	NA	NA	0	NA	NA	0	0
1306	NA	NA	NA	NA	NA	NA	NA	NA	0	NA	NA	0	0
2299	NA	NA	NA	NA	NA	NA	NA	NA	0	NA	NA	0	0
2391	NA	NA	NA	NA	NA	NA	NA	NA	0	NA	NA	0	0
4540	NA	NA	NA	NA	NA	NA	NA	NA	0	NA	NA	0	0
1465	NA	NA	NA	NA	NA	NA	NA	NA	0	NA	NA	0	0
3220	NA	NA	NA	NA	NA	NA	NA	NA	0	NA	NA	0	0
3623	NA	NA	NA	NA	NA	NA	NA	NA	0	NA	NA	0	0
2781	NA	NA	NA	NA	NA	NA	NA	NA	0	NA	NA	0	0
1016	NA	NA	NA	NA	NA	NA	NA	NA	0	NA	NA	0	0
2121	NA	NA	NA	NA	NA	NA	NA	NA	0	NA	NA	0	0
1319	NA	NA	NA	NA	NA	NA	NA	NA	0	NA	NA	0	0
5126	NA	NA	NA	NA	NA	NA	NA	NA	0	NA	NA	0	0
4956	NA	NA	NA	NA	NA	NA	NA	NA	0	NA	NA	0	0
2477	NA	NA	NA	NA	NA	NA	NA	NA	0	NA	NA	0	0
414	NA	NA	NA	NA	NA	NA	NA	NA	0	NA	NA	0	0
1510	NA	NA	NA	NA	NA	NA	NA	NA	0	NA	NA	0	0
4462	NA	NA	NA	NA	NA	NA	NA	NA	0	NA	NA	0	0
3007	NA	NA	NA	NA	NA	NA	NA	NA	0	NA	NA	0	0
1245	NA	NA	NA	NA	NA	NA	NA	NA	0	NA	NA	0	0
4041	NA	NA	NA	NA	NA	NA	NA	NA	0	NA	NA	0	0
89	NA	NA	NA	NA	NA	NA	NA	NA	0	NA	NA	0	0
2177	NA	NA	NA	NA	NA	NA	NA	NA	0	NA	NA	0	0
1337	NA	NA	NA	NA	NA	NA	NA	NA	0	NA	NA	0	0
1781	NA	NA	NA	NA	NA	NA	NA	NA	0	NA	NA	0	0
2741	NA	NA	NA	NA	NA	NA	NA	NA	0	NA	NA	0	0
4345	NA	NA	NA	NA	NA	NA	NA	NA	0	NA	NA	0	0
3199	NA	NA	NA	NA	NA	NA	NA	NA	0	NA	NA	0	0
821	NA	NA	NA	NA	NA	NA	NA	NA	0	NA	NA	0	0
4466	NA	NA	NA	NA	NA	NA	NA	NA	0	NA	NA	0	0
2140	NA	NA	NA	NA	NA	NA	NA	NA	0	NA	NA	0	0
3581	NA	NA	NA	NA	NA	NA	NA	NA	0	NA	NA	0	0
3767	NA	NA	NA	NA	NA	NA	NA	NA	0	NA	NA	0	0
1106	NA	NA	NA	NA	NA	NA	NA	NA	0	NA	NA	0	0
2380	NA	NA	NA	NA	NA	NA	NA	NA	0	NA	NA	0	0
4385	NA	NA	NA	NA	NA	NA	NA	NA	0	NA	NA	0	0
1530	NA	NA	NA	NA	NA	NA	NA	NA	0	NA	NA	0	0
3711	NA	NA	NA	NA	NA	NA	NA	NA	0	NA	NA	0	0
1811	NA	NA	NA	NA	NA	NA	NA	NA	0	NA	NA	0	0
3954	NA	NA	NA	NA	NA	NA	NA	NA	0	NA	NA	0	0
733	NA	NA	NA	NA	NA	NA	NA	NA	0	NA	NA	0	0
4592	NA	NA	NA	NA	NA	NA	NA	NA	0	NA	NA	0	0
1511	NA	NA	NA	NA	NA	NA	NA	NA	0	NA	NA	0	0
753	NA	NA	NA	NA	NA	NA	NA	NA	0	NA	NA	0	0
868	NA	NA	NA	NA	NA	NA	NA	NA	0	NA	NA	0	0
4716	NA	NA	NA	NA	NA	NA	NA	NA	0	NA	NA	0	0
864	NA	NA	NA	NA	NA	NA	NA	NA	0	NA	NA	0	0
2156	NA	NA	NA	NA	NA	NA	NA	NA	0	NA	NA	0	0
1056	NA	NA	NA	NA	NA	NA	NA	NA	0	NA	NA	0	0
2514	NA	NA	NA	NA	NA	NA	NA	NA	0	NA	NA	0	0
1726	NA	NA	NA	NA	NA	NA	NA	NA	0	NA	NA	0	0
4418	NA	NA	NA	NA	NA	NA	NA	NA	0	NA	NA	0	0
2548	NA	NA	NA	NA	NA	NA	NA	NA	0	NA	NA	0	0
1296	NA	NA	NA	NA	NA	NA	NA	NA	0	NA	NA	0	0
2948	NA	NA	NA	NA	NA	NA	NA	NA	0	NA	NA	0	0
4049	NA	NA	NA	NA	NA	NA	NA	NA	0	NA	NA	0	0
1791	NA	NA	NA	NA	NA	NA	NA	NA	0	NA	NA	0	0
4541	NA	NA	NA	NA	NA	NA	NA	NA	0	NA	NA	0	0
1219	NA	NA	NA	NA	NA	NA	NA	NA	0	NA	NA	0	0
3296	NA	NA	NA	NA	NA	NA	NA	NA	0	NA	NA	0	0
5125	NA	NA	NA	NA	NA	NA	NA	NA	0	NA	NA	0	0
2086	NA	NA	NA	NA	NA	NA	NA	NA	0	NA	NA	0	0
3054	NA	NA	NA	NA	NA	NA	NA	NA	0	NA	NA	0	0
1640	NA	NA	NA	NA	NA	NA	NA	NA	0	NA	NA	0	0
164	NA	NA	NA	NA	NA	NA	NA	NA	0	NA	NA	0	0
3987	NA	NA	NA	NA	NA	NA	NA	NA	0	NA	NA	0	0
2402	NA	NA	NA	NA	NA	NA	NA	NA	0	NA	NA	0	0
2293	NA	NA	NA	NA	NA	NA	NA	NA	0	NA	NA	0	0
4973	NA	NA	NA	NA	NA	NA	NA	NA	0	NA	NA	0	0
2176	NA	NA	NA	NA	NA	NA	NA	NA	0	NA	NA	0	0
1386	NA	NA	NA	NA	NA	NA	NA	NA	0	NA	NA	0	0
1539	NA	NA	NA	NA	NA	NA	NA	NA	0	NA	NA	0	0
3163	NA	NA	NA	NA	NA	NA	NA	NA	0	NA	NA	0	0
4757	NA	NA	NA	NA	NA	NA	NA	NA	0	NA	NA	0	0
1082	NA	NA	NA	NA	NA	NA	NA	NA	0	NA	NA	0	0
92	NA	NA	NA	NA	NA	NA	NA	NA	0	NA	NA	0	0
1496	NA	NA	NA	NA	NA	NA	NA	NA	0	NA	NA	0	0
2119	NA	NA	NA	NA	NA	NA	NA	NA	0	NA	NA	0	0
2264	NA	NA	NA	NA	NA	NA	NA	NA	0	NA	NA	0	0
4270	NA	NA	NA	NA	NA	NA	NA	NA	0	NA	NA	0	0
3285	NA	NA	NA	NA	NA	NA	NA	NA	0	NA	NA	0	0
1906	NA	NA	NA	NA	NA	NA	NA	NA	0	NA	NA	0	0
4536	NA	NA	NA	NA	NA	NA	NA	NA	0	NA	NA	0	0
4573	NA	NA	NA	NA	NA	NA	NA	NA	0	NA	NA	0	0
4904	NA	NA	NA	NA	NA	NA	NA	NA	0	NA	NA	0	0
4673	NA	NA	NA	NA	NA	NA	NA	NA	0	NA	NA	0	0
1244	NA	NA	NA	NA	NA	NA	NA	NA	0	NA	NA	0	0
4384	NA	NA	NA	NA	NA	NA	NA	NA	0	NA	NA	0	0
646	NA	NA	NA	NA	NA	NA	NA	NA	0	NA	NA	0	0
265	NA	NA	NA	NA	NA	NA	NA	NA	0	NA	NA	0	0
3915	NA	NA	NA	NA	NA	NA	NA	NA	0	NA	NA	0	0
4628	NA	NA	NA	NA	NA	NA	NA	NA	0	NA	NA	0	0
693	NA	NA	NA	NA	NA	NA	NA	NA	0	NA	NA	0	0
3304	NA	NA	NA	NA	NA	NA	NA	NA	0	NA	NA	0	0
761	NA	NA	NA	NA	NA	NA	NA	NA	0	NA	NA	0	0
1703	NA	NA	NA	NA	NA	NA	NA	NA	0	NA	NA	0	0
3961	NA	NA	NA	NA	NA	NA	NA	NA	0	NA	NA	0	0
2929	NA	NA	NA	NA	NA	NA	NA	NA	0	NA	NA	0	0
937	NA	NA	NA	NA	NA	NA	NA	NA	0	NA	NA	0	0
893	NA	NA	NA	NA	NA	NA	NA	NA	0	NA	NA	0	0
4682	NA	NA	NA	NA	NA	NA	NA	NA	0	NA	NA	0	0
637	NA	NA	NA	NA	NA	NA	NA	NA	0	NA	NA	0	0
4878	NA	NA	NA	NA	NA	NA	NA	NA	0	NA	NA	0	0
792	NA	NA	NA	NA	NA	NA	NA	NA	0	NA	NA	0	0
5037	NA	NA	NA	NA	NA	NA	NA	NA	0	NA	NA	0	0
4581	NA	NA	NA	NA	NA	NA	NA	NA	0	NA	NA	0	0
1355	NA	NA	NA	NA	NA	NA	NA	NA	0	NA	NA	0	0
3625	NA	NA	NA	NA	NA	NA	NA	NA	0	NA	NA	0	0
2965	NA	NA	NA	NA	NA	NA	NA	NA	0	NA	NA	0	0
2915	NA	NA	NA	NA	NA	NA	NA	NA	0	NA	NA	0	0
1678	NA	NA	NA	NA	NA	NA	NA	NA	0	NA	NA	0	0
2551	NA	NA	NA	NA	NA	NA	NA	NA	0	NA	NA	0	0
540	NA	NA	NA	NA	NA	NA	NA	NA	0	NA	NA	0	0
2311	NA	NA	NA	NA	NA	NA	NA	NA	0	NA	NA	0	0
2601	NA	NA	NA	NA	NA	NA	NA	NA	0	NA	NA	0	0
100	NA	NA	NA	NA	NA	NA	NA	NA	0	NA	NA	0	0
4368	NA	NA	NA	NA	NA	NA	NA	NA	0	NA	NA	0	0
2922	NA	NA	NA	NA	NA	NA	NA	NA	0	NA	NA	0	0
4580	NA	NA	NA	NA	NA	NA	NA	NA	0	NA	NA	0	0
5099	NA	NA	NA	NA	NA	NA	NA	NA	0	NA	NA	0	0
1794	NA	NA	NA	NA	NA	NA	NA	NA	0	NA	NA	0	0
497	NA	NA	NA	NA	NA	NA	NA	NA	0	NA	NA	0	0
2843	NA	NA	NA	NA	NA	NA	NA	NA	0	NA	NA	0	0
1921	NA	NA	NA	NA	NA	NA	NA	NA	0	NA	NA	0	0
4609	NA	NA	NA	NA	NA	NA	NA	NA	0	NA	NA	0	0
289	NA	NA	NA	NA	NA	NA	NA	NA	0	NA	NA	0	0
1022	NA	NA	NA	NA	NA	NA	NA	NA	0	NA	NA	0	0
746	NA	NA	NA	NA	NA	NA	NA	NA	0	NA	NA	0	0
160	NA	NA	NA	NA	NA	NA	NA	NA	0	NA	NA	0	0
52	NA	NA	NA	NA	NA	NA	NA	NA	0	NA	NA	0	0
2235	NA	NA	NA	NA	NA	NA	NA	NA	0	NA	NA	0	0
621	NA	NA	NA	NA	NA	NA	NA	NA	0	NA	NA	0	0
724	NA	NA	NA	NA	NA	NA	NA	NA	0	NA	NA	0	0
4495	NA	NA	NA	NA	NA	NA	NA	NA	0	NA	NA	0	0
478	NA	NA	NA	NA	NA	NA	NA	NA	0	NA	NA	0	0
1941	NA	NA	NA	NA	NA	NA	NA	NA	0	NA	NA	0	0
1343	NA	NA	NA	NA	NA	NA	NA	NA	0	NA	NA	0	0
4040	NA	NA	NA	NA	NA	NA	NA	NA	0	NA	NA	0	0
3393	NA	NA	NA	NA	NA	NA	NA	NA	0	NA	NA	0	0
1436	NA	NA	NA	NA	NA	NA	NA	NA	0	NA	NA	0	0
990	NA	NA	NA	NA	NA	NA	NA	NA	0	NA	NA	0	0
33	NA	NA	NA	NA	NA	NA	NA	NA	0	NA	NA	0	0
4569	NA	NA	NA	NA	NA	NA	NA	NA	0	NA	NA	0	0
37	NA	NA	NA	NA	NA	NA	NA	NA	0	NA	NA	0	0
2116	NA	NA	NA	NA	NA	NA	NA	NA	0	NA	NA	0	0
452	NA	NA	NA	NA	NA	NA	NA	NA	0	NA	NA	0	0
2608	NA	NA	NA	NA	NA	NA	NA	NA	0	NA	NA	0	0
1833	NA	NA	NA	NA	NA	NA	NA	NA	0	NA	NA	0	0
2057	NA	NA	NA	NA	NA	NA	NA	NA	0	NA	NA	0	0
2768	NA	NA	NA	NA	NA	NA	NA	NA	0	NA	NA	0	0
5087	NA	NA	NA	NA	NA	NA	NA	NA	0	NA	NA	0	0
4093	NA	NA	NA	NA	NA	NA	NA	NA	0	NA	NA	0	0
602	NA	NA	NA	NA	NA	NA	NA	NA	0	NA	NA	0	0
1179	NA	NA	NA	NA	NA	NA	NA	NA	0	NA	NA	0	0
3780	NA	NA	NA	NA	NA	NA	NA	NA	0	NA	NA	0	0
3528	NA	NA	NA	NA	NA	NA	NA	NA	0	NA	NA	0	0
546	NA	NA	NA	NA	NA	NA	NA	NA	0	NA	NA	0	0
281	NA	NA	NA	NA	NA	NA	NA	NA	0	NA	NA	0	0
285	NA	NA	NA	NA	NA	NA	NA	NA	0	NA	NA	0	0
34	NA	NA	NA	NA	NA	NA	NA	NA	0	NA	NA	0	0
1168	NA	NA	NA	NA	NA	NA	NA	NA	0	NA	NA	0	0
2424	NA	NA	NA	NA	NA	NA	NA	NA	0	NA	NA	0	0
4043	NA	NA	NA	NA	NA	NA	NA	NA	0	NA	NA	0	0
847	NA	NA	NA	NA	NA	NA	NA	NA	0	NA	NA	0	0
341	NA	NA	NA	NA	NA	NA	NA	NA	0	NA	NA	0	0
65	NA	NA	NA	NA	NA	NA	NA	NA	0	NA	NA	0	0
3874	NA	NA	NA	NA	NA	NA	NA	NA	0	NA	NA	0	0
1155	NA	NA	NA	NA	NA	NA	NA	NA	0	NA	NA	0	0
3498	NA	NA	NA	NA	NA	NA	NA	NA	0	NA	NA	0	0
501	NA	NA	NA	NA	NA	NA	NA	NA	0	NA	NA	0	0
141	NA	NA	NA	NA	NA	NA	NA	NA	0	NA	NA	0	0
3881	NA	NA	NA	NA	NA	NA	NA	NA	0	NA	NA	0	0
1876	NA	NA	NA	NA	NA	NA	NA	NA	0	NA	NA	0	0
4634	NA	NA	NA	NA	NA	NA	NA	NA	0	NA	NA	0	0
146	NA	NA	NA	NA	NA	NA	NA	NA	0	NA	NA	0	0
3771	NA	NA	NA	NA	NA	NA	NA	NA	0	NA	NA	0	0
4994	NA	NA	NA	NA	NA	NA	NA	NA	0	NA	NA	0	0
177	NA	NA	NA	NA	NA	NA	NA	NA	0	NA	NA	0	0
4995	NA	NA	NA	NA	NA	NA	NA	NA	0	NA	NA	0	0
4105	NA	NA	NA	NA	NA	NA	NA	NA	0	NA	NA	0	0
1606	NA	NA	NA	NA	NA	NA	NA	NA	0	NA	NA	0	0
904	NA	NA	NA	NA	NA	NA	NA	NA	0	NA	NA	0	0
4974	NA	NA	NA	NA	NA	NA	NA	NA	0	NA	NA	0	0
3272	NA	NA	NA	NA	NA	NA	NA	NA	0	NA	NA	0	0
2888	NA	NA	NA	NA	NA	NA	NA	NA	0	NA	NA	0	0
1080	NA	NA	NA	NA	NA	NA	NA	NA	0	NA	NA	0	0
4406	NA	NA	NA	NA	NA	NA	NA	NA	0	NA	NA	0	0
2814	NA	NA	NA	NA	NA	NA	NA	NA	0	NA	NA	0	0
542	NA	NA	NA	NA	NA	NA	NA	NA	0	NA	NA	0	0
4255	NA	NA	NA	NA	NA	NA	NA	NA	0	NA	NA	0	0
21	NA	NA	NA	NA	NA	NA	NA	NA	0	NA	NA	0	0
224	NA	NA	NA	NA	NA	NA	NA	NA	0	NA	NA	0	0
1834	NA	NA	NA	NA	NA	NA	NA	NA	0	NA	NA	0	0
2620	NA	NA	NA	NA	NA	NA	NA	NA	0	NA	NA	0	0
1719	NA	NA	NA	NA	NA	NA	NA	NA	0	NA	NA	0	0
455	NA	NA	NA	NA	NA	NA	NA	NA	0	NA	NA	0	0
4891	NA	NA	NA	NA	NA	NA	NA	NA	0	NA	NA	0	0
1169	NA	NA	NA	NA	NA	NA	NA	NA	0	NA	NA	0	0
4625	NA	NA	NA	NA	NA	NA	NA	NA	0	NA	NA	0	0
4695	NA	NA	NA	NA	NA	NA	NA	NA	0	NA	NA	0	0
3095	NA	NA	NA	NA	NA	NA	NA	NA	0	NA	NA	0	0
2219	NA	NA	NA	NA	NA	NA	NA	NA	0	NA	NA	0	0
1986	NA	NA	NA	NA	NA	NA	NA	NA	0	NA	NA	0	0
3493	NA	NA	NA	NA	NA	NA	NA	NA	0	NA	NA	0	0
3036	NA	NA	NA	NA	NA	NA	NA	NA	0	NA	NA	0	0
4095	NA	NA	NA	NA	NA	NA	NA	NA	0	NA	NA	0	0
633	NA	NA	NA	NA	NA	NA	NA	NA	0	NA	NA	0	0
2134	NA	NA	NA	NA	NA	NA	NA	NA	0	NA	NA	0	0
4299	NA	NA	NA	NA	NA	NA	NA	NA	0	NA	NA	0	0
3328	NA	NA	NA	NA	NA	NA	NA	NA	0	NA	NA	0	0
3776	NA	NA	NA	NA	NA	NA	NA	NA	0	NA	NA	0	0
3017	NA	NA	NA	NA	NA	NA	NA	NA	0	NA	NA	0	0
165	NA	NA	NA	NA	NA	NA	NA	NA	0	NA	NA	0	0
2258	NA	NA	NA	NA	NA	NA	NA	NA	0	NA	NA	0	0
3351	NA	NA	NA	NA	NA	NA	NA	NA	0	NA	NA	0	0
2032	NA	NA	NA	NA	NA	NA	NA	NA	0	NA	NA	0	0
4273	NA	NA	NA	NA	NA	NA	NA	NA	0	NA	NA	0	0
1802	NA	NA	NA	NA	NA	NA	NA	NA	0	NA	NA	0	0
2320	NA	NA	NA	NA	NA	NA	NA	NA	0	NA	NA	0	0
2161	NA	NA	NA	NA	NA	NA	NA	NA	0	NA	NA	0	0
2474	NA	NA	NA	NA	NA	NA	NA	NA	0	NA	NA	0	0
1924	NA	NA	NA	NA	NA	NA	NA	NA	0	NA	NA	0	0
309	NA	NA	NA	NA	NA	NA	NA	NA	0	NA	NA	0	0
2727	NA	NA	NA	NA	NA	NA	NA	NA	0	NA	NA	0	0
1095	NA	NA	NA	NA	NA	NA	NA	NA	0	NA	NA	0	0
1267	NA	NA	NA	NA	NA	NA	NA	NA	0	NA	NA	0	0
1686	NA	NA	NA	NA	NA	NA	NA	NA	0	NA	NA	0	0
17	NA	NA	NA	NA	NA	NA	NA	NA	0	NA	NA	0	0
1086	NA	NA	NA	NA	NA	NA	NA	NA	0	NA	NA	0	0
1928	NA	NA	NA	NA	NA	NA	NA	NA	0	NA	NA	0	0
410	NA	NA	NA	NA	NA	NA	NA	NA	0	NA	NA	0	0
3459	NA	NA	NA	NA	NA	NA	NA	NA	0	NA	NA	0	0
4361	NA	NA	NA	NA	NA	NA	NA	NA	0	NA	NA	0	0
649	NA	NA	NA	NA	NA	NA	NA	NA	0	NA	NA	0	0
4689	NA	NA	NA	NA	NA	NA	NA	NA	0	NA	NA	0	0
2371	NA	NA	NA	NA	NA	NA	NA	NA	0	NA	NA	0	0
26	NA	NA	NA	NA	NA	NA	NA	NA	0	NA	NA	0	0
60	NA	NA	NA	NA	NA	NA	NA	NA	0	NA	NA	0	0
2970	NA	NA	NA	NA	NA	NA	NA	NA	0	NA	NA	0	0
2194	NA	NA	NA	NA	NA	NA	NA	NA	0	NA	NA	0	0
4632	NA	NA	NA	NA	NA	NA	NA	NA	0	NA	NA	0	0
1480	NA	NA	NA	NA	NA	NA	NA	NA	0	NA	NA	0	0
4544	NA	NA	NA	NA	NA	NA	NA	NA	0	NA	NA	0	0
3966	NA	NA	NA	NA	NA	NA	NA	NA	0	NA	NA	0	0
523	NA	NA	NA	NA	NA	NA	NA	NA	0	NA	NA	0	0
1602	NA	NA	NA	NA	NA	NA	NA	NA	0	NA	NA	0	0
2615	NA	NA	NA	NA	NA	NA	NA	NA	0	NA	NA	0	0
3737	NA	NA	NA	NA	NA	NA	NA	NA	0	NA	NA	0	0
3332	NA	NA	NA	NA	NA	NA	NA	NA	0	NA	NA	0	0
2848	NA	NA	NA	NA	NA	NA	NA	NA	0	NA	NA	0	0
4599	NA	NA	NA	NA	NA	NA	NA	NA	0	NA	NA	0	0
4399	NA	NA	NA	NA	NA	NA	NA	NA	0	NA	NA	0	0
2820	NA	NA	NA	NA	NA	NA	NA	NA	0	NA	NA	0	0
903	NA	NA	NA	NA	NA	NA	NA	NA	0	NA	NA	0	0
880	NA	NA	NA	NA	NA	NA	NA	NA	0	NA	NA	0	0
3872	NA	NA	NA	NA	NA	NA	NA	NA	0	NA	NA	0	0
5143	NA	NA	NA	NA	NA	NA	NA	NA	0	NA	NA	0	0
3571	NA	NA	NA	NA	NA	NA	NA	NA	0	NA	NA	0	0
2188	NA	NA	NA	NA	NA	NA	NA	NA	0	NA	NA	0	0
754	NA	NA	NA	NA	NA	NA	NA	NA	0	NA	NA	0	0
1208	NA	NA	NA	NA	NA	NA	NA	NA	0	NA	NA	0	0
4389	NA	NA	NA	NA	NA	NA	NA	NA	0	NA	NA	0	0
1405	NA	NA	NA	NA	NA	NA	NA	NA	0	NA	NA	0	0
3216	NA	NA	NA	NA	NA	NA	NA	NA	0	NA	NA	0	0
1718	NA	NA	NA	NA	NA	NA	NA	NA	0	NA	NA	0	0
4083	NA	NA	NA	NA	NA	NA	NA	NA	0	NA	NA	0	0
1205	NA	NA	NA	NA	NA	NA	NA	NA	0	NA	NA	0	0
774	NA	NA	NA	NA	NA	NA	NA	NA	0	NA	NA	0	0
2365	NA	NA	NA	NA	NA	NA	NA	NA	0	NA	NA	0	0
3741	NA	NA	NA	NA	NA	NA	NA	NA	0	NA	NA	0	0
2328	NA	NA	NA	NA	NA	NA	NA	NA	0	NA	NA	0	0
1310	NA	NA	NA	NA	NA	NA	NA	NA	0	NA	NA	0	0
4116	NA	NA	NA	NA	NA	NA	NA	NA	0	NA	NA	0	0
843	NA	NA	NA	NA	NA	NA	NA	NA	0	NA	NA	0	0
1258	NA	NA	NA	NA	NA	NA	NA	NA	0	NA	NA	0	0
2864	NA	NA	NA	NA	NA	NA	NA	NA	0	NA	NA	0	0
4137	NA	NA	NA	NA	NA	NA	NA	NA	0	NA	NA	0	0
3779	NA	NA	NA	NA	NA	NA	NA	NA	0	NA	NA	0	0
1992	NA	NA	NA	NA	NA	NA	NA	NA	0	NA	NA	0	0
3833	NA	NA	NA	NA	NA	NA	NA	NA	0	NA	NA	0	0
1099	NA	NA	NA	NA	NA	NA	NA	NA	0	NA	NA	0	0
4008	NA	NA	NA	NA	NA	NA	NA	NA	0	NA	NA	0	0
2253	NA	NA	NA	NA	NA	NA	NA	NA	0	NA	NA	0	0
3463	NA	NA	NA	NA	NA	NA	NA	NA	0	NA	NA	0	0
3749	NA	NA	NA	NA	NA	NA	NA	NA	0	NA	NA	0	0
3592	NA	NA	NA	NA	NA	NA	NA	NA	0	NA	NA	0	0
3503	NA	NA	NA	NA	NA	NA	NA	NA	0	NA	NA	0	0
2745	NA	NA	NA	NA	NA	NA	NA	NA	0	NA	NA	0	0
256	NA	NA	NA	NA	NA	NA	NA	NA	0	NA	NA	0	0
1900	NA	NA	NA	NA	NA	NA	NA	NA	0	NA	NA	0	0
3283	NA	NA	NA	NA	NA	NA	NA	NA	0	NA	NA	0	0
3040	NA	NA	NA	NA	NA	NA	NA	NA	0	NA	NA	0	0
2387	NA	NA	NA	NA	NA	NA	NA	NA	0	NA	NA	0	0
4799	NA	NA	NA	NA	NA	NA	NA	NA	0	NA	NA	0	0
4427	NA	NA	NA	NA	NA	NA	NA	NA	0	NA	NA	0	0
3887	NA	NA	NA	NA	NA	NA	NA	NA	0	NA	NA	0	0
1804	NA	NA	NA	NA	NA	NA	NA	NA	0	NA	NA	0	0
4929	NA	NA	NA	NA	NA	NA	NA	NA	0	NA	NA	0	0
4783	NA	NA	NA	NA	NA	NA	NA	NA	0	NA	NA	0	0
3282	NA	NA	NA	NA	NA	NA	NA	NA	0	NA	NA	0	0
1671	NA	NA	NA	NA	NA	NA	NA	NA	0	NA	NA	0	0
3866	NA	NA	NA	NA	NA	NA	NA	NA	0	NA	NA	0	0
481	NA	NA	NA	NA	NA	NA	NA	NA	0	NA	NA	0	0
2464	NA	NA	NA	NA	NA	NA	NA	NA	0	NA	NA	0	0
3657	NA	NA	NA	NA	NA	NA	NA	NA	0	NA	NA	0	0
4471	NA	NA	NA	NA	NA	NA	NA	NA	0	NA	NA	0	0
2087	NA	NA	NA	NA	NA	NA	NA	NA	0	NA	NA	0	0
5021	NA	NA	NA	NA	NA	NA	NA	NA	0	NA	NA	0	0
2668	NA	NA	NA	NA	NA	NA	NA	NA	0	NA	NA	0	0
4825	NA	NA	NA	NA	NA	NA	NA	NA	0	NA	NA	0	0
773	NA	NA	NA	NA	NA	NA	NA	NA	0	NA	NA	0	0
2404	NA	NA	NA	NA	NA	NA	NA	NA	0	NA	NA	0	0
4066	NA	NA	NA	NA	NA	NA	NA	NA	0	NA	NA	0	0
3480	NA	NA	NA	NA	NA	NA	NA	NA	0	NA	NA	0	0
4018	NA	NA	NA	NA	NA	NA	NA	NA	0	NA	NA	0	0
1889	NA	NA	NA	NA	NA	NA	NA	NA	0	NA	NA	0	0
760	NA	NA	NA	NA	NA	NA	NA	NA	0	NA	NA	0	0
2042	NA	NA	NA	NA	NA	NA	NA	NA	0	NA	NA	0	0
4528	NA	NA	NA	NA	NA	NA	NA	NA	0	NA	NA	0	0
4338	NA	NA	NA	NA	NA	NA	NA	NA	0	NA	NA	0	0
3537	NA	NA	NA	NA	NA	NA	NA	NA	0	NA	NA	0	0
4358	NA	NA	NA	NA	NA	NA	NA	NA	0	NA	NA	0	0
467	NA	NA	NA	NA	NA	NA	NA	NA	0	NA	NA	0	0
4463	NA	NA	NA	NA	NA	NA	NA	NA	0	NA	NA	0	0
2579	NA	NA	NA	NA	NA	NA	NA	NA	0	NA	NA	0	0
4359	NA	NA	NA	NA	NA	NA	NA	NA	0	NA	NA	0	0
4031	NA	NA	NA	NA	NA	NA	NA	NA	0	NA	NA	0	0
3014	NA	NA	NA	NA	NA	NA	NA	NA	0	NA	NA	0	0
334	NA	NA	NA	NA	NA	NA	NA	NA	0	NA	NA	0	0
4248	NA	NA	NA	NA	NA	NA	NA	NA	0	NA	NA	0	0
2671	NA	NA	NA	NA	NA	NA	NA	NA	0	NA	NA	0	0
4647	NA	NA	NA	NA	NA	NA	NA	NA	0	NA	NA	0	0
4810	NA	NA	NA	NA	NA	NA	NA	NA	0	NA	NA	0	0
914	NA	NA	NA	NA	NA	NA	NA	NA	0	NA	NA	0	0
2910	NA	NA	NA	NA	NA	NA	NA	NA	0	NA	NA	0	0
568	NA	NA	NA	NA	NA	NA	NA	NA	0	NA	NA	0	0
2799	NA	NA	NA	NA	NA	NA	NA	NA	0	NA	NA	0	0
1037	NA	NA	NA	NA	NA	NA	NA	NA	0	NA	NA	0	0
1960	NA	NA	NA	NA	NA	NA	NA	NA	0	NA	NA	0	0
772	NA	NA	NA	NA	NA	NA	NA	NA	0	NA	NA	0	0
3396	NA	NA	NA	NA	NA	NA	NA	NA	0	NA	NA	0	0
660	NA	NA	NA	NA	NA	NA	NA	NA	0	NA	NA	0	0
1491	NA	NA	NA	NA	NA	NA	NA	NA	0	NA	NA	0	0
4963	NA	NA	NA	NA	NA	NA	NA	NA	0	NA	NA	0	0
3963	NA	NA	NA	NA	NA	NA	NA	NA	0	NA	NA	0	0
3533	NA	NA	NA	NA	NA	NA	NA	NA	0	NA	NA	0	0
1324	NA	NA	NA	NA	NA	NA	NA	NA	0	NA	NA	0	0
2860	NA	NA	NA	NA	NA	NA	NA	NA	0	NA	NA	0	0
4661	NA	NA	NA	NA	NA	NA	NA	NA	0	NA	NA	0	0
5127	NA	NA	NA	NA	NA	NA	NA	NA	0	NA	NA	0	0
4652	NA	NA	NA	NA	NA	NA	NA	NA	0	NA	NA	0	0
2560	NA	NA	NA	NA	NA	NA	NA	NA	0	NA	NA	0	0
4568	NA	NA	NA	NA	NA	NA	NA	NA	0	NA	NA	0	0
2953	NA	NA	NA	NA	NA	NA	NA	NA	0	NA	NA	0	0
3278	NA	NA	NA	NA	NA	NA	NA	NA	0	NA	NA	0	0
2754	NA	NA	NA	NA	NA	NA	NA	NA	0	NA	NA	0	0
3184	NA	NA	NA	NA	NA	NA	NA	NA	0	NA	NA	0	0
1543	NA	NA	NA	NA	NA	NA	NA	NA	0	NA	NA	0	0
2988	NA	NA	NA	NA	NA	NA	NA	NA	0	NA	NA	0	0
138	NA	NA	NA	NA	NA	NA	NA	NA	0	NA	NA	0	0
2819	NA	NA	NA	NA	NA	NA	NA	NA	0	NA	NA	0	0
3509	NA	NA	NA	NA	NA	NA	NA	NA	0	NA	NA	0	0
970	NA	NA	NA	NA	NA	NA	NA	NA	0	NA	NA	0	0
1608	NA	NA	NA	NA	NA	NA	NA	NA	0	NA	NA	0	0
2342	NA	NA	NA	NA	NA	NA	NA	NA	0	NA	NA	0	0
3686	NA	NA	NA	NA	NA	NA	NA	NA	0	NA	NA	0	0
2337	NA	NA	NA	NA	NA	NA	NA	NA	0	NA	NA	0	0
3075	NA	NA	NA	NA	NA	NA	NA	NA	0	NA	NA	0	0
1404	NA	NA	NA	NA	NA	NA	NA	NA	0	NA	NA	0	0
4615	NA	NA	NA	NA	NA	NA	NA	NA	0	NA	NA	0	0
3137	NA	NA	NA	NA	NA	NA	NA	NA	0	NA	NA	0	0
1531	NA	NA	NA	NA	NA	NA	NA	NA	0	NA	NA	0	0
4297	NA	NA	NA	NA	NA	NA	NA	NA	0	NA	NA	0	0
2059	NA	NA	NA	NA	NA	NA	NA	NA	0	NA	NA	0	0
2510	NA	NA	NA	NA	NA	NA	NA	NA	0	NA	NA	0	0
1128	NA	NA	NA	NA	NA	NA	NA	NA	0	NA	NA	0	0
2465	NA	NA	NA	NA	NA	NA	NA	NA	0	NA	NA	0	0
5100	NA	NA	NA	NA	NA	NA	NA	NA	0	NA	NA	0	0
2849	NA	NA	NA	NA	NA	NA	NA	NA	0	NA	NA	0	0
1423	NA	NA	NA	NA	NA	NA	NA	NA	0	NA	NA	0	0
2261	NA	NA	NA	NA	NA	NA	NA	NA	0	NA	NA	0	0
2467	NA	NA	NA	NA	NA	NA	NA	NA	0	NA	NA	0	0
2498	NA	NA	NA	NA	NA	NA	NA	NA	0	NA	NA	0	0
3815	NA	NA	NA	NA	NA	NA	NA	NA	0	NA	NA	0	0
2085	NA	NA	NA	NA	NA	NA	NA	NA	0	NA	NA	0	0
3976	NA	NA	NA	NA	NA	NA	NA	NA	0	NA	NA	0	0
2835	NA	NA	NA	NA	NA	NA	NA	NA	0	NA	NA	0	0
799	NA	NA	NA	NA	NA	NA	NA	NA	0	NA	NA	0	0
3341	NA	NA	NA	NA	NA	NA	NA	NA	0	NA	NA	0	0
3724	NA	NA	NA	NA	NA	NA	NA	NA	0	NA	NA	0	0
3015	NA	NA	NA	NA	NA	NA	NA	NA	0	NA	NA	0	0
2956	NA	NA	NA	NA	NA	NA	NA	NA	0	NA	NA	0	0
3929	NA	NA	NA	NA	NA	NA	NA	NA	0	NA	NA	0	0
4872	NA	NA	NA	NA	NA	NA	NA	NA	0	NA	NA	0	0
1378	NA	NA	NA	NA	NA	NA	NA	NA	0	NA	NA	0	0
3280	NA	NA	NA	NA	NA	NA	NA	NA	0	NA	NA	0	0
2640	NA	NA	NA	NA	NA	NA	NA	NA	0	NA	NA	0	0
1402	NA	NA	NA	NA	NA	NA	NA	NA	0	NA	NA	0	0
4945	NA	NA	NA	NA	NA	NA	NA	NA	0	NA	NA	0	0
949	NA	NA	NA	NA	NA	NA	NA	NA	0	NA	NA	0	0
1999	NA	NA	NA	NA	NA	NA	NA	NA	0	NA	NA	0	0
3786	NA	NA	NA	NA	NA	NA	NA	NA	0	NA	NA	0	0
962	NA	NA	NA	NA	NA	NA	NA	NA	0	NA	NA	0	0
2205	NA	NA	NA	NA	NA	NA	NA	NA	0	NA	NA	0	0
3020	NA	NA	NA	NA	NA	NA	NA	NA	0	NA	NA	0	0
4170	NA	NA	NA	NA	NA	NA	NA	NA	0	NA	NA	0	0
2698	NA	NA	NA	NA	NA	NA	NA	NA	0	NA	NA	0	0
2198	NA	NA	NA	NA	NA	NA	NA	NA	0	NA	NA	0	0
3760	NA	NA	NA	NA	NA	NA	NA	NA	0	NA	NA	0	0
3405	NA	NA	NA	NA	NA	NA	NA	NA	0	NA	NA	0	0
3317	NA	NA	NA	NA	NA	NA	NA	NA	0	NA	NA	0	0
530	NA	NA	NA	NA	NA	NA	NA	NA	0	NA	NA	0	0
499	NA	NA	NA	NA	NA	NA	NA	NA	0	NA	NA	0	0
2902	NA	NA	NA	NA	NA	NA	NA	NA	0	NA	NA	0	0
2805	NA	NA	NA	NA	NA	NA	NA	NA	0	NA	NA	0	0
2892	NA	NA	NA	NA	NA	NA	NA	NA	0	NA	NA	0	0
3425	NA	NA	NA	NA	NA	NA	NA	NA	0	NA	NA	0	0
57	NA	NA	NA	NA	NA	NA	NA	NA	0	NA	NA	0	0
2203	NA	NA	NA	NA	NA	NA	NA	NA	0	NA	NA	0	0
4383	NA	NA	NA	NA	NA	NA	NA	NA	0	NA	NA	0	0
2911	NA	NA	NA	NA	NA	NA	NA	NA	0	NA	NA	0	0
1981	NA	NA	NA	NA	NA	NA	NA	NA	0	NA	NA	0	0
4315	NA	NA	NA	NA	NA	NA	NA	NA	0	NA	NA	0	0
1001	NA	NA	NA	NA	NA	NA	NA	NA	0	NA	NA	0	0
562	NA	NA	NA	NA	NA	NA	NA	NA	0	NA	NA	0	0
5036	NA	NA	NA	NA	NA	NA	NA	NA	0	NA	NA	0	0
571	NA	NA	NA	NA	NA	NA	NA	NA	0	NA	NA	0	0
208	NA	NA	NA	NA	NA	NA	NA	NA	0	NA	NA	0	0
1384	NA	NA	NA	NA	NA	NA	NA	NA	0	NA	NA	0	0
916	NA	NA	NA	NA	NA	NA	NA	NA	0	NA	NA	0	0
1935	NA	NA	NA	NA	NA	NA	NA	NA	0	NA	NA	0	0
3502	NA	NA	NA	NA	NA	NA	NA	NA	0	NA	NA	0	0
1634	NA	NA	NA	NA	NA	NA	NA	NA	0	NA	NA	0	0
1816	NA	NA	NA	NA	NA	NA	NA	NA	0	NA	NA	0	0
2202	NA	NA	NA	NA	NA	NA	NA	NA	0	NA	NA	0	0
4633	NA	NA	NA	NA	NA	NA	NA	NA	0	NA	NA	0	0
3578	NA	NA	NA	NA	NA	NA	NA	NA	0	NA	NA	0	0
4254	NA	NA	NA	NA	NA	NA	NA	NA	0	NA	NA	0	0
4983	NA	NA	NA	NA	NA	NA	NA	NA	0	NA	NA	0	0
3853	NA	NA	NA	NA	NA	NA	NA	NA	0	NA	NA	0	0
426	NA	NA	NA	NA	NA	NA	NA	NA	0	NA	NA	0	0
2180	NA	NA	NA	NA	NA	NA	NA	NA	0	NA	NA	0	0
4177	NA	NA	NA	NA	NA	NA	NA	NA	0	NA	NA	0	0
4636	NA	NA	NA	NA	NA	NA	NA	NA	0	NA	NA	0	0
4785	NA	NA	NA	NA	NA	NA	NA	NA	0	NA	NA	0	0
2047	NA	NA	NA	NA	NA	NA	NA	NA	0	NA	NA	0	0
77	NA	NA	NA	NA	NA	NA	NA	NA	0	NA	NA	0	0
3561	NA	NA	NA	NA	NA	NA	NA	NA	0	NA	NA	0	0
1401	NA	NA	NA	NA	NA	NA	NA	NA	0	NA	NA	0	0
938	NA	NA	NA	NA	NA	NA	NA	NA	0	NA	NA	0	0
3461	NA	NA	NA	NA	NA	NA	NA	NA	0	NA	NA	0	0
4386	NA	NA	NA	NA	NA	NA	NA	NA	0	NA	NA	0	0
1525	NA	NA	NA	NA	NA	NA	NA	NA	0	NA	NA	0	0
5079	NA	NA	NA	NA	NA	NA	NA	NA	0	NA	NA	0	0
294	NA	NA	NA	NA	NA	NA	NA	NA	0	NA	NA	0	0
2145	NA	NA	NA	NA	NA	NA	NA	NA	0	NA	NA	0	0
3691	NA	NA	NA	NA	NA	NA	NA	NA	0	NA	NA	0	0
1749	NA	NA	NA	NA	NA	NA	NA	NA	0	NA	NA	0	0
4688	NA	NA	NA	NA	NA	NA	NA	NA	0	NA	NA	0	0
988	NA	NA	NA	NA	NA	NA	NA	NA	0	NA	NA	0	0
56	NA	NA	NA	NA	NA	NA	NA	NA	0	NA	NA	0	0
1516	NA	NA	NA	NA	NA	NA	NA	NA	0	NA	NA	0	0
4147	NA	NA	NA	NA	NA	NA	NA	NA	0	NA	NA	0	0
2586	NA	NA	NA	NA	NA	NA	NA	NA	0	NA	NA	0	0
2170	NA	NA	NA	NA	NA	NA	NA	NA	0	NA	NA	0	0
872	NA	NA	NA	NA	NA	NA	NA	NA	0	NA	NA	0	0
4612	NA	NA	NA	NA	NA	NA	NA	NA	0	NA	NA	0	0
373	NA	NA	NA	NA	NA	NA	NA	NA	0	NA	NA	0	0
2635	NA	NA	NA	NA	NA	NA	NA	NA	0	NA	NA	0	0
3813	NA	NA	NA	NA	NA	NA	NA	NA	0	NA	NA	0	0
4869	NA	NA	NA	NA	NA	NA	NA	NA	0	NA	NA	0	0
1020	NA	NA	NA	NA	NA	NA	NA	NA	0	NA	NA	0	0
4221	NA	NA	NA	NA	NA	NA	NA	NA	0	NA	NA	0	0
4480	NA	NA	NA	NA	NA	NA	NA	NA	0	NA	NA	0	0
795	NA	NA	NA	NA	NA	NA	NA	NA	0	NA	NA	0	0
3441	NA	NA	NA	NA	NA	NA	NA	NA	0	NA	NA	0	0
431	NA	NA	NA	NA	NA	NA	NA	NA	0	NA	NA	0	0
3873	NA	NA	NA	NA	NA	NA	NA	NA	0	NA	NA	0	0
2974	NA	NA	NA	NA	NA	NA	NA	NA	0	NA	NA	0	0
3852	NA	NA	NA	NA	NA	NA	NA	NA	0	NA	NA	0	0
4152	NA	NA	NA	NA	NA	NA	NA	NA	0	NA	NA	0	0
1443	NA	NA	NA	NA	NA	NA	NA	NA	0	NA	NA	0	0
3635	NA	NA	NA	NA	NA	NA	NA	NA	0	NA	NA	0	0
844	NA	NA	NA	NA	NA	NA	NA	NA	0	NA	NA	0	0
1524	NA	NA	NA	NA	NA	NA	NA	NA	0	NA	NA	0	0
3306	NA	NA	NA	NA	NA	NA	NA	NA	0	NA	NA	0	0
3339	NA	NA	NA	NA	NA	NA	NA	NA	0	NA	NA	0	0
202	NA	NA	NA	NA	NA	NA	NA	NA	0	NA	NA	0	0
43	NA	NA	NA	NA	NA	NA	NA	NA	0	NA	NA	0	0
625	NA	NA	NA	NA	NA	NA	NA	NA	0	NA	NA	0	0
3001	NA	NA	NA	NA	NA	NA	NA	NA	0	NA	NA	0	0
3413	NA	NA	NA	NA	NA	NA	NA	NA	0	NA	NA	0	0
2735	NA	NA	NA	NA	NA	NA	NA	NA	0	NA	NA	0	0
2417	NA	NA	NA	NA	NA	NA	NA	NA	0	NA	NA	0	0
2966	NA	NA	NA	NA	NA	NA	NA	NA	0	NA	NA	0	0
2931	NA	NA	NA	NA	NA	NA	NA	NA	0	NA	NA	0	0
2747	NA	NA	NA	NA	NA	NA	NA	NA	0	NA	NA	0	0
4326	NA	NA	NA	NA	NA	NA	NA	NA	0	NA	NA	0	0
5104	NA	NA	NA	NA	NA	NA	NA	NA	0	NA	NA	0	0
892	NA	NA	NA	NA	NA	NA	NA	NA	0	NA	NA	0	0
894	NA	NA	NA	NA	NA	NA	NA	NA	0	NA	NA	0	0
3662	NA	NA	NA	NA	NA	NA	NA	NA	0	NA	NA	0	0
2622	NA	NA	NA	NA	NA	NA	NA	NA	0	NA	NA	0	0
1751	NA	NA	NA	NA	NA	NA	NA	NA	0	NA	NA	0	0
763	NA	NA	NA	NA	NA	NA	NA	NA	0	NA	NA	0	0
1617	NA	NA	NA	NA	NA	NA	NA	NA	0	NA	NA	0	0
2561	NA	NA	NA	NA	NA	NA	NA	NA	0	NA	NA	0	0
3265	NA	NA	NA	NA	NA	NA	NA	NA	0	NA	NA	0	0
3348	NA	NA	NA	NA	NA	NA	NA	NA	0	NA	NA	0	0
4868	NA	NA	NA	NA	NA	NA	NA	NA	0	NA	NA	0	0
2804	NA	NA	NA	NA	NA	NA	NA	NA	0	NA	NA	0	0
4839	NA	NA	NA	NA	NA	NA	NA	NA	0	NA	NA	0	0
709	NA	NA	NA	NA	NA	NA	NA	NA	0	NA	NA	0	0
3189	NA	NA	NA	NA	NA	NA	NA	NA	0	NA	NA	0	0
4737	NA	NA	NA	NA	NA	NA	NA	NA	0	NA	NA	0	0
87	NA	NA	NA	NA	NA	NA	NA	NA	0	NA	NA	0	0
306	NA	NA	NA	NA	NA	NA	NA	NA	0	NA	NA	0	0
2358	NA	NA	NA	NA	NA	NA	NA	NA	0	NA	NA	0	0
1231	NA	NA	NA	NA	NA	NA	NA	NA	0	NA	NA	0	0
4303	NA	NA	NA	NA	NA	NA	NA	NA	0	NA	NA	0	0
5003	NA	NA	NA	NA	NA	NA	NA	NA	0	NA	NA	0	0
3193	NA	NA	NA	NA	NA	NA	NA	NA	0	NA	NA	0	0
2239	NA	NA	NA	NA	NA	NA	NA	NA	0	NA	NA	0	0
2681	NA	NA	NA	NA	NA	NA	NA	NA	0	NA	NA	0	0
1571	NA	NA	NA	NA	NA	NA	NA	NA	0	NA	NA	0	0
248	NA	NA	NA	NA	NA	NA	NA	NA	0	NA	NA	0	0
2127	NA	NA	NA	NA	NA	NA	NA	NA	0	NA	NA	0	0
4975	NA	NA	NA	NA	NA	NA	NA	NA	0	NA	NA	0	0
748	NA	NA	NA	NA	NA	NA	NA	NA	0	NA	NA	0	0
4642	NA	NA	NA	NA	NA	NA	NA	NA	0	NA	NA	0	0
3636	NA	NA	NA	NA	NA	NA	NA	NA	0	NA	NA	0	0
3355	NA	NA	NA	NA	NA	NA	NA	NA	0	NA	NA	0	0
678	NA	NA	NA	NA	NA	NA	NA	NA	0	NA	NA	0	0
669	NA	NA	NA	NA	NA	NA	NA	NA	0	NA	NA	0	0
2268	NA	NA	NA	NA	NA	NA	NA	NA	0	NA	NA	0	0
4924	NA	NA	NA	NA	NA	NA	NA	NA	0	NA	NA	0	0
4023	NA	NA	NA	NA	NA	NA	NA	NA	0	NA	NA	0	0
2078	NA	NA	NA	NA	NA	NA	NA	NA	0	NA	NA	0	0
5097	NA	NA	NA	NA	NA	NA	NA	NA	0	NA	NA	0	0
170	NA	NA	NA	NA	NA	NA	NA	NA	0	NA	NA	0	0
2354	NA	NA	NA	NA	NA	NA	NA	NA	0	NA	NA	0	0
2276	NA	NA	NA	NA	NA	NA	NA	NA	0	NA	NA	0	0
2298	NA	NA	NA	NA	NA	NA	NA	NA	0	NA	NA	0	0
836	NA	NA	NA	NA	NA	NA	NA	NA	0	NA	NA	0	0
4577	NA	NA	NA	NA	NA	NA	NA	NA	0	NA	NA	0	0
3023	NA	NA	NA	NA	NA	NA	NA	NA	0	NA	NA	0	0
3997	NA	NA	NA	NA	NA	NA	NA	NA	0	NA	NA	0	0
4690	NA	NA	NA	NA	NA	NA	NA	NA	0	NA	NA	0	0
697	NA	NA	NA	NA	NA	NA	NA	NA	0	NA	NA	0	0
2191	NA	NA	NA	NA	NA	NA	NA	NA	0	NA	NA	0	0
1722	NA	NA	NA	NA	NA	NA	NA	NA	0	NA	NA	0	0
2184	NA	NA	NA	NA	NA	NA	NA	NA	0	NA	NA	0	0
4013	NA	NA	NA	NA	NA	NA	NA	NA	0	NA	NA	0	0
1765	NA	NA	NA	NA	NA	NA	NA	NA	0	NA	NA	0	0
1597	NA	NA	NA	NA	NA	NA	NA	NA	0	NA	NA	0	0
2887	NA	NA	NA	NA	NA	NA	NA	NA	0	NA	NA	0	0
3281	NA	NA	NA	NA	NA	NA	NA	NA	0	NA	NA	0	0
2295	NA	NA	NA	NA	NA	NA	NA	NA	0	NA	NA	0	0
4100	NA	NA	NA	NA	NA	NA	NA	NA	0	NA	NA	0	0
909	NA	NA	NA	NA	NA	NA	NA	NA	0	NA	NA	0	0
4977	NA	NA	NA	NA	NA	NA	NA	NA	0	NA	NA	0	0
2209	NA	NA	NA	NA	NA	NA	NA	NA	0	NA	NA	0	0
1229	NA	NA	NA	NA	NA	NA	NA	NA	0	NA	NA	0	0
4135	NA	NA	NA	NA	NA	NA	NA	NA	0	NA	NA	0	0
4294	NA	NA	NA	NA	NA	NA	NA	NA	0	NA	NA	0	0
398	NA	NA	NA	NA	NA	NA	NA	NA	0	NA	NA	0	0
3204	NA	NA	NA	NA	NA	NA	NA	NA	0	NA	NA	0	0
3010	NA	NA	NA	NA	NA	NA	NA	NA	0	NA	NA	0	0
3153	NA	NA	NA	NA	NA	NA	NA	NA	0	NA	NA	0	0
4794	NA	NA	NA	NA	NA	NA	NA	NA	0	NA	NA	0	0
1198	NA	NA	NA	NA	NA	NA	NA	NA	0	NA	NA	0	0
3030	NA	NA	NA	NA	NA	NA	NA	NA	0	NA	NA	0	0
214	NA	NA	NA	NA	NA	NA	NA	NA	0	NA	NA	0	0
1264	NA	NA	NA	NA	NA	NA	NA	NA	0	NA	NA	0	0
4905	NA	NA	NA	NA	NA	NA	NA	NA	0	NA	NA	0	0
332	NA	NA	NA	NA	NA	NA	NA	NA	0	NA	NA	0	0
626	NA	NA	NA	NA	NA	NA	NA	NA	0	NA	NA	0	0
4939	NA	NA	NA	NA	NA	NA	NA	NA	0	NA	NA	0	0
4123	NA	NA	NA	NA	NA	NA	NA	NA	0	NA	NA	0	0
1472	NA	NA	NA	NA	NA	NA	NA	NA	0	NA	NA	0	0
3793	NA	NA	NA	NA	NA	NA	NA	NA	0	NA	NA	0	0
4876	NA	NA	NA	NA	NA	NA	NA	NA	0	NA	NA	0	0
1562	NA	NA	NA	NA	NA	NA	NA	NA	0	NA	NA	0	0
3964	NA	NA	NA	NA	NA	NA	NA	NA	0	NA	NA	0	0
1403	NA	NA	NA	NA	NA	NA	NA	NA	0	NA	NA	0	0
4765	NA	NA	NA	NA	NA	NA	NA	NA	0	NA	NA	0	0
4853	NA	NA	NA	NA	NA	NA	NA	NA	0	NA	NA	0	0
770	NA	NA	NA	NA	NA	NA	NA	NA	0	NA	NA	0	0
213	NA	NA	NA	NA	NA	NA	NA	NA	0	NA	NA	0	0
3554	NA	NA	NA	NA	NA	NA	NA	NA	0	NA	NA	0	0
50	NA	NA	NA	NA	NA	NA	NA	NA	0	NA	NA	0	0
897	NA	NA	NA	NA	NA	NA	NA	NA	0	NA	NA	0	0
2142	NA	NA	NA	NA	NA	NA	NA	NA	0	NA	NA	0	0
4792	NA	NA	NA	NA	NA	NA	NA	NA	0	NA	NA	0	0
1837	NA	NA	NA	NA	NA	NA	NA	NA	0	NA	NA	0	0
3524	NA	NA	NA	NA	NA	NA	NA	NA	0	NA	NA	0	0
244	NA	NA	NA	NA	NA	NA	NA	NA	0	NA	NA	0	0
1484	NA	NA	NA	NA	NA	NA	NA	NA	0	NA	NA	0	0
1684	NA	NA	NA	NA	NA	NA	NA	NA	0	NA	NA	0	0
3062	NA	NA	NA	NA	NA	NA	NA	NA	0	NA	NA	0	0
454	NA	NA	NA	NA	NA	NA	NA	NA	0	NA	NA	0	0
1287	NA	NA	NA	NA	NA	NA	NA	NA	0	NA	NA	0	0
2034	NA	NA	NA	NA	NA	NA	NA	NA	0	NA	NA	0	0
2035	NA	NA	NA	NA	NA	NA	NA	NA	0	NA	NA	0	0
3219	NA	NA	NA	NA	NA	NA	NA	NA	0	NA	NA	0	0
4835	NA	NA	NA	NA	NA	NA	NA	NA	0	NA	NA	0	0
3863	NA	NA	NA	NA	NA	NA	NA	NA	0	NA	NA	0	0
521	NA	NA	NA	NA	NA	NA	NA	NA	0	NA	NA	0	0
1764	NA	NA	NA	NA	NA	NA	NA	NA	0	NA	NA	0	0
1311	NA	NA	NA	NA	NA	NA	NA	NA	0	NA	NA	0	0
3518	NA	NA	NA	NA	NA	NA	NA	NA	0	NA	NA	0	0
1366	NA	NA	NA	NA	NA	NA	NA	NA	0	NA	NA	0	0
2901	NA	NA	NA	NA	NA	NA	NA	NA	0	NA	NA	0	0
2537	NA	NA	NA	NA	NA	NA	NA	NA	0	NA	NA	0	0
4382	NA	NA	NA	NA	NA	NA	NA	NA	0	NA	NA	0	0
3917	NA	NA	NA	NA	NA	NA	NA	NA	0	NA	NA	0	0
3703	NA	NA	NA	NA	NA	NA	NA	NA	0	NA	NA	0	0
3123	NA	NA	NA	NA	NA	NA	NA	NA	0	NA	NA	0	0
3559	NA	NA	NA	NA	NA	NA	NA	NA	0	NA	NA	0	0
4280	NA	NA	NA	NA	NA	NA	NA	NA	0	NA	NA	0	0
504	NA	NA	NA	NA	NA	NA	NA	NA	0	NA	NA	0	0
4979	NA	NA	NA	NA	NA	NA	NA	NA	0	NA	NA	0	0
446	NA	NA	NA	NA	NA	NA	NA	NA	0	NA	NA	0	0
834	NA	NA	NA	NA	NA	NA	NA	NA	0	NA	NA	0	0
1734	NA	NA	NA	NA	NA	NA	NA	NA	0	NA	NA	0	0
3196	NA	NA	NA	NA	NA	NA	NA	NA	0	NA	NA	0	0
2296	NA	NA	NA	NA	NA	NA	NA	NA	0	NA	NA	0	0
1181	NA	NA	NA	NA	NA	NA	NA	NA	0	NA	NA	0	0
1528	NA	NA	NA	NA	NA	NA	NA	NA	0	NA	NA	0	0
1393	NA	NA	NA	NA	NA	NA	NA	NA	0	NA	NA	0	0
4061	NA	NA	NA	NA	NA	NA	NA	NA	0	NA	NA	0	0
1059	NA	NA	NA	NA	NA	NA	NA	NA	0	NA	NA	0	0
4016	NA	NA	NA	NA	NA	NA	NA	NA	0	NA	NA	0	0
168	NA	NA	NA	NA	NA	NA	NA	NA	0	NA	NA	0	0
2715	NA	NA	NA	NA	NA	NA	NA	NA	0	NA	NA	0	0
1012	NA	NA	NA	NA	NA	NA	NA	NA	0	NA	NA	0	0
516	NA	NA	NA	NA	NA	NA	NA	NA	0	NA	NA	0	0
174	NA	NA	NA	NA	NA	NA	NA	NA	0	NA	NA	0	0
2813	NA	NA	NA	NA	NA	NA	NA	NA	0	NA	NA	0	0
2928	NA	NA	NA	NA	NA	NA	NA	NA	0	NA	NA	0	0
3195	NA	NA	NA	NA	NA	NA	NA	NA	0	NA	NA	0	0
4980	NA	NA	NA	NA	NA	NA	NA	NA	0	NA	NA	0	0
1431	NA	NA	NA	NA	NA	NA	NA	NA	0	NA	NA	0	0
536	NA	NA	NA	NA	NA	NA	NA	NA	0	NA	NA	0	0
3510	NA	NA	NA	NA	NA	NA	NA	NA	0	NA	NA	0	0
1495	NA	NA	NA	NA	NA	NA	NA	NA	0	NA	NA	0	0
4627	NA	NA	NA	NA	NA	NA	NA	NA	0	NA	NA	0	0
1681	NA	NA	NA	NA	NA	NA	NA	NA	0	NA	NA	0	0
4227	NA	NA	NA	NA	NA	NA	NA	NA	0	NA	NA	0	0
1464	NA	NA	NA	NA	NA	NA	NA	NA	0	NA	NA	0	0
2934	NA	NA	NA	NA	NA	NA	NA	NA	0	NA	NA	0	0
1074	NA	NA	NA	NA	NA	NA	NA	NA	0	NA	NA	0	0
1328	NA	NA	NA	NA	NA	NA	NA	NA	0	NA	NA	0	0
3131	NA	NA	NA	NA	NA	NA	NA	NA	0	NA	NA	0	0
4318	NA	NA	NA	NA	NA	NA	NA	NA	0	NA	NA	0	0
3773	NA	NA	NA	NA	NA	NA	NA	NA	0	NA	NA	0	0
1939	NA	NA	NA	NA	NA	NA	NA	NA	0	NA	NA	0	0
960	NA	NA	NA	NA	NA	NA	NA	NA	0	NA	NA	0	0
35	NA	NA	NA	NA	NA	NA	NA	NA	0	NA	NA	0	0
3575	NA	NA	NA	NA	NA	NA	NA	NA	0	NA	NA	0	0
2430	NA	NA	NA	NA	NA	NA	NA	NA	0	NA	NA	0	0
73	NA	NA	NA	NA	NA	NA	NA	NA	0	NA	NA	0	0
4558	NA	NA	NA	NA	NA	NA	NA	NA	0	NA	NA	0	0
3548	NA	NA	NA	NA	NA	NA	NA	NA	0	NA	NA	0	0
4186	NA	NA	NA	NA	NA	NA	NA	NA	0	NA	NA	0	0
5007	NA	NA	NA	NA	NA	NA	NA	NA	0	NA	NA	0	0
3039	NA	NA	NA	NA	NA	NA	NA	NA	0	NA	NA	0	0
3958	NA	NA	NA	NA	NA	NA	NA	NA	0	NA	NA	0	0
3514	NA	NA	NA	NA	NA	NA	NA	NA	0	NA	NA	0	0
2777	NA	NA	NA	NA	NA	NA	NA	NA	0	NA	NA	0	0
4308	NA	NA	NA	NA	NA	NA	NA	NA	0	NA	NA	0	0
1028	NA	NA	NA	NA	NA	NA	NA	NA	0	NA	NA	0	0
3172	NA	NA	NA	NA	NA	NA	NA	NA	0	NA	NA	0	0
619	NA	NA	NA	NA	NA	NA	NA	NA	0	NA	NA	0	0
4814	NA	NA	NA	NA	NA	NA	NA	NA	0	NA	NA	0	0
735	NA	NA	NA	NA	NA	NA	NA	NA	0	NA	NA	0	0
1182	NA	NA	NA	NA	NA	NA	NA	NA	0	NA	NA	0	0
4423	NA	NA	NA	NA	NA	NA	NA	NA	0	NA	NA	0	0
460	NA	NA	NA	NA	NA	NA	NA	NA	0	NA	NA	0	0
2263	NA	NA	NA	NA	NA	NA	NA	NA	0	NA	NA	0	0
4964	NA	NA	NA	NA	NA	NA	NA	NA	0	NA	NA	0	0
3099	NA	NA	NA	NA	NA	NA	NA	NA	0	NA	NA	0	0
650	NA	NA	NA	NA	NA	NA	NA	NA	0	NA	NA	0	0
150	NA	NA	NA	NA	NA	NA	NA	NA	0	NA	NA	0	0
123	NA	NA	NA	NA	NA	NA	NA	NA	0	NA	NA	0	0
4267	NA	NA	NA	NA	NA	NA	NA	NA	0	NA	NA	0	0
439	NA	NA	NA	NA	NA	NA	NA	NA	0	NA	NA	0	0
4028	NA	NA	NA	NA	NA	NA	NA	NA	0	NA	NA	0	0
4932	NA	NA	NA	NA	NA	NA	NA	NA	0	NA	NA	0	0
1970	NA	NA	NA	NA	NA	NA	NA	NA	0	NA	NA	0	0
852	NA	NA	NA	NA	NA	NA	NA	NA	0	NA	NA	0	0
874	NA	NA	NA	NA	NA	NA	NA	NA	0	NA	NA	0	0
3723	NA	NA	NA	NA	NA	NA	NA	NA	0	NA	NA	0	0
5010	NA	NA	NA	NA	NA	NA	NA	NA	0	NA	NA	0	0
4182	NA	NA	NA	NA	NA	NA	NA	NA	0	NA	NA	0	0
705	NA	NA	NA	NA	NA	NA	NA	NA	0	NA	NA	0	0
3430	NA	NA	NA	NA	NA	NA	NA	NA	0	NA	NA	0	0
2459	NA	NA	NA	NA	NA	NA	NA	NA	0	NA	NA	0	0
4310	NA	NA	NA	NA	NA	NA	NA	NA	0	NA	NA	0	0
3701	NA	NA	NA	NA	NA	NA	NA	NA	0	NA	NA	0	0
572	NA	NA	NA	NA	NA	NA	NA	NA	0	NA	NA	0	0
3366	NA	NA	NA	NA	NA	NA	NA	NA	0	NA	NA	0	0
1895	NA	NA	NA	NA	NA	NA	NA	NA	0	NA	NA	0	0
5110	NA	NA	NA	NA	NA	NA	NA	NA	0	NA	NA	0	0
3379	NA	NA	NA	NA	NA	NA	NA	NA	0	NA	NA	0	0
2473	NA	NA	NA	NA	NA	NA	NA	NA	0	NA	NA	0	0
2512	NA	NA	NA	NA	NA	NA	NA	NA	0	NA	NA	0	0
2610	NA	NA	NA	NA	NA	NA	NA	NA	0	NA	NA	0	0
2533	NA	NA	NA	NA	NA	NA	NA	NA	0	NA	NA	0	0
2067	NA	NA	NA	NA	NA	NA	NA	NA	0	NA	NA	0	0
951	NA	NA	NA	NA	NA	NA	NA	NA	0	NA	NA	0	0
1035	NA	NA	NA	NA	NA	NA	NA	NA	0	NA	NA	0	0
2525	NA	NA	NA	NA	NA	NA	NA	NA	0	NA	NA	0	0
4738	NA	NA	NA	NA	NA	NA	NA	NA	0	NA	NA	0	0
2840	NA	NA	NA	NA	NA	NA	NA	NA	0	NA	NA	0	0
1246	NA	NA	NA	NA	NA	NA	NA	NA	0	NA	NA	0	0
3719	NA	NA	NA	NA	NA	NA	NA	NA	0	NA	NA	0	0
380	NA	NA	NA	NA	NA	NA	NA	NA	0	NA	NA	0	0
617	NA	NA	NA	NA	NA	NA	NA	NA	0	NA	NA	0	0
4841	NA	NA	NA	NA	NA	NA	NA	NA	0	NA	NA	0	0
2472	NA	NA	NA	NA	NA	NA	NA	NA	0	NA	NA	0	0
1000	NA	NA	NA	NA	NA	NA	NA	NA	0	NA	NA	0	0
551	NA	NA	NA	NA	NA	NA	NA	NA	0	NA	NA	0	0
4068	NA	NA	NA	NA	NA	NA	NA	NA	0	NA	NA	0	0
550	NA	NA	NA	NA	NA	NA	NA	NA	0	NA	NA	0	0
984	NA	NA	NA	NA	NA	NA	NA	NA	0	NA	NA	0	0
3027	NA	NA	NA	NA	NA	NA	NA	NA	0	NA	NA	0	0
1708	NA	NA	NA	NA	NA	NA	NA	NA	0	NA	NA	0	0
3946	NA	NA	NA	NA	NA	NA	NA	NA	0	NA	NA	0	0
2790	NA	NA	NA	NA	NA	NA	NA	NA	0	NA	NA	0	0
4450	NA	NA	NA	NA	NA	NA	NA	NA	0	NA	NA	0	0
4484	NA	NA	NA	NA	NA	NA	NA	NA	0	NA	NA	0	0
1874	NA	NA	NA	NA	NA	NA	NA	NA	0	NA	NA	0	0
4867	NA	NA	NA	NA	NA	NA	NA	NA	0	NA	NA	0	0
1883	NA	NA	NA	NA	NA	NA	NA	NA	0	NA	NA	0	0
1005	NA	NA	NA	NA	NA	NA	NA	NA	0	NA	NA	0	0
5115	NA	NA	NA	NA	NA	NA	NA	NA	0	NA	NA	0	0
1632	NA	NA	NA	NA	NA	NA	NA	NA	0	NA	NA	0	0
856	NA	NA	NA	NA	NA	NA	NA	NA	0	NA	NA	0	0
3124	NA	NA	NA	NA	NA	NA	NA	NA	0	NA	NA	0	0
1460	NA	NA	NA	NA	NA	NA	NA	NA	0	NA	NA	0	0
4304	NA	NA	NA	NA	NA	NA	NA	NA	0	NA	NA	0	0
2449	NA	NA	NA	NA	NA	NA	NA	NA	0	NA	NA	0	0
3481	NA	NA	NA	NA	NA	NA	NA	NA	0	NA	NA	0	0
1356	NA	NA	NA	NA	NA	NA	NA	NA	0	NA	NA	0	0
4881	NA	NA	NA	NA	NA	NA	NA	NA	0	NA	NA	0	0
3584	NA	NA	NA	NA	NA	NA	NA	NA	0	NA	NA	0	0
1218	NA	NA	NA	NA	NA	NA	NA	NA	0	NA	NA	0	0
1127	NA	NA	NA	NA	NA	NA	NA	NA	0	NA	NA	0	0
3076	NA	NA	NA	NA	NA	NA	NA	NA	0	NA	NA	0	0
133	NA	NA	NA	NA	NA	NA	NA	NA	0	NA	NA	0	0
1413	NA	NA	NA	NA	NA	NA	NA	NA	0	NA	NA	0	0
1506	NA	NA	NA	NA	NA	NA	NA	NA	0	NA	NA	0	0
3105	NA	NA	NA	NA	NA	NA	NA	NA	0	NA	NA	0	0
1987	NA	NA	NA	NA	NA	NA	NA	NA	0	NA	NA	0	0
2530	NA	NA	NA	NA	NA	NA	NA	NA	0	NA	NA	0	0
2164	NA	NA	NA	NA	NA	NA	NA	NA	0	NA	NA	0	0
3155	NA	NA	NA	NA	NA	NA	NA	NA	0	NA	NA	0	0
354	NA	NA	NA	NA	NA	NA	NA	NA	0	NA	NA	0	0
4928	NA	NA	NA	NA	NA	NA	NA	NA	0	NA	NA	0	0
2062	NA	NA	NA	NA	NA	NA	NA	NA	0	NA	NA	0	0
4072	NA	NA	NA	NA	NA	NA	NA	NA	0	NA	NA	0	0
1426	NA	NA	NA	NA	NA	NA	NA	NA	0	NA	NA	0	0
1537	NA	NA	NA	NA	NA	NA	NA	NA	0	NA	NA	0	0
182	NA	NA	NA	NA	NA	NA	NA	NA	0	NA	NA	0	0
1424	NA	NA	NA	NA	NA	NA	NA	NA	0	NA	NA	0	0
3641	NA	NA	NA	NA	NA	NA	NA	NA	0	NA	NA	0	0
5080	NA	NA	NA	NA	NA	NA	NA	NA	0	NA	NA	0	0
4938	NA	NA	NA	NA	NA	NA	NA	NA	0	NA	NA	0	0
4184	NA	NA	NA	NA	NA	NA	NA	NA	0	NA	NA	0	0
4942	NA	NA	NA	NA	NA	NA	NA	NA	0	NA	NA	0	0
2220	NA	NA	NA	NA	NA	NA	NA	NA	0	NA	NA	0	0
80	NA	NA	NA	NA	NA	NA	NA	NA	0	NA	NA	0	0
3501	NA	NA	NA	NA	NA	NA	NA	NA	0	NA	NA	0	0
1518	NA	NA	NA	NA	NA	NA	NA	NA	0	NA	NA	0	0
2543	NA	NA	NA	NA	NA	NA	NA	NA	0	NA	NA	0	0
445	NA	NA	NA	NA	NA	NA	NA	NA	0	NA	NA	0	0
2255	NA	NA	NA	NA	NA	NA	NA	NA	0	NA	NA	0	0
2108	NA	NA	NA	NA	NA	NA	NA	NA	0	NA	NA	0	0
3178	NA	NA	NA	NA	NA	NA	NA	NA	0	NA	NA	0	0
3056	NA	NA	NA	NA	NA	NA	NA	NA	0	NA	NA	0	0
1211	NA	NA	NA	NA	NA	NA	NA	NA	0	NA	NA	0	0
1210	NA	NA	NA	NA	NA	NA	NA	NA	0	NA	NA	0	0
2262	NA	NA	NA	NA	NA	NA	NA	NA	0	NA	NA	0	0
4595	NA	NA	NA	NA	NA	NA	NA	NA	0	NA	NA	0	0
931	NA	NA	NA	NA	NA	NA	NA	NA	0	NA	NA	0	0
791	NA	NA	NA	NA	NA	NA	NA	NA	0	NA	NA	0	0
1067	NA	NA	NA	NA	NA	NA	NA	NA	0	NA	NA	0	0
2760	NA	NA	NA	NA	NA	NA	NA	NA	0	NA	NA	0	0
1707	NA	NA	NA	NA	NA	NA	NA	NA	0	NA	NA	0	0
3022	NA	NA	NA	NA	NA	NA	NA	NA	0	NA	NA	0	0
3107	NA	NA	NA	NA	NA	NA	NA	NA	0	NA	NA	0	0
2809	NA	NA	NA	NA	NA	NA	NA	NA	0	NA	NA	0	0
3035	NA	NA	NA	NA	NA	NA	NA	NA	0	NA	NA	0	0
2153	NA	NA	NA	NA	NA	NA	NA	NA	0	NA	NA	0	0
3248	NA	NA	NA	NA	NA	NA	NA	NA	0	NA	NA	0	0
2880	NA	NA	NA	NA	NA	NA	NA	NA	0	NA	NA	0	0
1076	NA	NA	NA	NA	NA	NA	NA	NA	0	NA	NA	0	0
1890	NA	NA	NA	NA	NA	NA	NA	NA	0	NA	NA	0	0
259	NA	NA	NA	NA	NA	NA	NA	NA	0	NA	NA	0	0
4961	NA	NA	NA	NA	NA	NA	NA	NA	0	NA	NA	0	0
4341	NA	NA	NA	NA	NA	NA	NA	NA	0	NA	NA	0	0
1251	NA	NA	NA	NA	NA	NA	NA	NA	0	NA	NA	0	0
3275	NA	NA	NA	NA	NA	NA	NA	NA	0	NA	NA	0	0
3818	NA	NA	NA	NA	NA	NA	NA	NA	0	NA	NA	0	0
2943	NA	NA	NA	NA	NA	NA	NA	NA	0	NA	NA	0	0
4852	NA	NA	NA	NA	NA	NA	NA	NA	0	NA	NA	0	0
719	NA	NA	NA	NA	NA	NA	NA	NA	0	NA	NA	0	0
2766	NA	NA	NA	NA	NA	NA	NA	NA	0	NA	NA	0	0
515	NA	NA	NA	NA	NA	NA	NA	NA	0	NA	NA	0	0
4553	NA	NA	NA	NA	NA	NA	NA	NA	0	NA	NA	0	0
2480	NA	NA	NA	NA	NA	NA	NA	NA	0	NA	NA	0	0
3580	NA	NA	NA	NA	NA	NA	NA	NA	0	NA	NA	0	0
2455	NA	NA	NA	NA	NA	NA	NA	NA	0	NA	NA	0	0
2836	NA	NA	NA	NA	NA	NA	NA	NA	0	NA	NA	0	0
659	NA	NA	NA	NA	NA	NA	NA	NA	0	NA	NA	0	0
2279	NA	NA	NA	NA	NA	NA	NA	NA	0	NA	NA	0	0
1333	NA	NA	NA	NA	NA	NA	NA	NA	0	NA	NA	0	0
5064	NA	NA	NA	NA	NA	NA	NA	NA	0	NA	NA	0	0
3096	NA	NA	NA	NA	NA	NA	NA	NA	0	NA	NA	0	0
2581	NA	NA	NA	NA	NA	NA	NA	NA	0	NA	NA	0	0
1723	NA	NA	NA	NA	NA	NA	NA	NA	0	NA	NA	0	0
3128	NA	NA	NA	NA	NA	NA	NA	NA	0	NA	NA	0	0
447	NA	NA	NA	NA	NA	NA	NA	NA	0	NA	NA	0	0
3353	NA	NA	NA	NA	NA	NA	NA	NA	0	NA	NA	0	0
3044	NA	NA	NA	NA	NA	NA	NA	NA	0	NA	NA	0	0
1577	NA	NA	NA	NA	NA	NA	NA	NA	0	NA	NA	0	0
896	NA	NA	NA	NA	NA	NA	NA	NA	0	NA	NA	0	0
1948	NA	NA	NA	NA	NA	NA	NA	NA	0	NA	NA	0	0
2190	NA	NA	NA	NA	NA	NA	NA	NA	0	NA	NA	0	0
4319	NA	NA	NA	NA	NA	NA	NA	NA	0	NA	NA	0	0
[truncated: 3,149 more rows]
